# Supplementary material for: Classical mathematical models for prediction of response to chemotherapy and immunotherapy
Source: PLoS Comput Biol. 2022 Feb 4;18(2):e1009822. doi: 10.1371/journal.pcbi.1009822 (PMC8903251; doi:10.1371/journal.pcbi.1009822)
Supplement: S1 Data — (XLSX) [file pcbi.1009822.s006.xlsx]

## Sheet: Study1
Patient_Anonmyized	Treatment_Day	TargetLesionLongDiam_mm	Study_Arm
3.65702e+18	-2	33	Study_1_Arm_1
3.65702e+18	37	33	Study_1_Arm_1
3.65702e+18	84	32	Study_1_Arm_1
3.65702e+18	125	37	Study_1_Arm_1
3.65702e+18	163	49	Study_1_Arm_1
2.08062e+18	-2	12	Study_1_Arm_1
2.08062e+18	41	8	Study_1_Arm_1
2.08062e+18	91	6	Study_1_Arm_1
2.08062e+18	133	6	Study_1_Arm_1
2.08062e+18	173	5	Study_1_Arm_1
2.08062e+18	218	4	Study_1_Arm_1
-6.95849e+18	-6	26	Study_1_Arm_1
-6.95849e+18	39	29	Study_1_Arm_1
-6.95849e+18	84	32	Study_1_Arm_1
-6.95849e+18	126	40	Study_1_Arm_1
6.73534e+18	-26	10.4	Study_1_Arm_1
6.73534e+18	39	6.8	Study_1_Arm_1
6.73534e+18	81	6.5	Study_1_Arm_1
6.73534e+18	122	4.7	Study_1_Arm_1
-2.02069e+18	-12	14	Study_1_Arm_1
-2.02069e+18	38	10	Study_1_Arm_1
-2.02069e+18	106	9	Study_1_Arm_1
-2.02069e+18	166	8	Study_1_Arm_1
-2.02069e+18	222	8	Study_1_Arm_1
-2.02069e+18	270	8	Study_1_Arm_1
-2.22057e+17	-10	40	Study_1_Arm_1
-2.22057e+17	42	39	Study_1_Arm_1
-2.22057e+17	84	35	Study_1_Arm_1
-2.22057e+17	127	35	Study_1_Arm_1
-2.22057e+17	169	40	Study_1_Arm_1
-2.22057e+17	211	40	Study_1_Arm_1
-2.22057e+17	253	41	Study_1_Arm_1
7.86487e+18	-8	13	Study_1_Arm_1
7.86487e+18	37	13	Study_1_Arm_1
7.86487e+18	79	15	Study_1_Arm_1
7.86487e+18	121	11	Study_1_Arm_1
7.86487e+18	163	11	Study_1_Arm_1
7.86487e+18	205	11	Study_1_Arm_1
7.86487e+18	247	11	Study_1_Arm_1
-3.84834e+18	-7	57	Study_1_Arm_1
-3.84834e+18	41	60	Study_1_Arm_1
-3.84834e+18	83	57	Study_1_Arm_1
-3.12799e+18	-24	37	Study_1_Arm_1
-3.12799e+18	35	31	Study_1_Arm_1
-3.12799e+18	78	27	Study_1_Arm_1
-3.12799e+18	120	26	Study_1_Arm_1
-3.12799e+18	162	0	Study_1_Arm_1
-3.12799e+18	211	0	Study_1_Arm_1
5.41238e+18	-11	80	Study_1_Arm_1
5.41238e+18	40	64	Study_1_Arm_1
5.41238e+18	82	73	Study_1_Arm_1
5.41238e+18	124	73	Study_1_Arm_1
5.41238e+18	165	64	Study_1_Arm_1
5.41238e+18	207	64	Study_1_Arm_1
5.41238e+18	246	60	Study_1_Arm_1
5.41238e+18	286	50	Study_1_Arm_1
6.63654e+18	-21	13	Study_1_Arm_1
6.63654e+18	41	11	Study_1_Arm_1
6.63654e+18	82	10	Study_1_Arm_1
6.63654e+18	119	10	Study_1_Arm_1
6.63654e+18	161	5	Study_1_Arm_1
6.63654e+18	203	7	Study_1_Arm_1
6.63654e+18	245	10	Study_1_Arm_1
-3.7055e+18	-2	27	Study_1_Arm_1
-3.7055e+18	41	29	Study_1_Arm_1
-3.7055e+18	83	31	Study_1_Arm_1
-3.7055e+18	120	32	Study_1_Arm_1
-3.7055e+18	167	34	Study_1_Arm_1
-3.7055e+18	204	39	Study_1_Arm_1
-1.32172e+18	-9	64	Study_1_Arm_1
-1.32172e+18	39	66	Study_1_Arm_1
-1.32172e+18	81	73	Study_1_Arm_1
-1.32172e+18	125	NOT EVALUABLE	Study_1_Arm_1
-8.34902e+18	-23	40	Study_1_Arm_1
-8.34902e+18	33	41	Study_1_Arm_1
-8.34902e+18	81	35	Study_1_Arm_1
3.38681e+17	-15	17	Study_1_Arm_1
3.38681e+17	39	0	Study_1_Arm_1
3.38681e+17	85	0	Study_1_Arm_1
3.38681e+17	132	0	Study_1_Arm_1
3.38681e+17	229	0	Study_1_Arm_1
3.38681e+17	271	0	Study_1_Arm_1
3.38681e+17	313	0	Study_1_Arm_1
3.38681e+17	182	0	Study_1_Arm_1
-6.95299e+18	-8	43	Study_1_Arm_1
-6.95299e+18	38	20	Study_1_Arm_1
-6.95299e+18	81	21	Study_1_Arm_1
-6.95299e+18	122	14	Study_1_Arm_1
-6.95299e+18	165	12	Study_1_Arm_1
-6.95299e+18	207	7	Study_1_Arm_1
-6.95299e+18	249	10	Study_1_Arm_1
-6.95299e+18	291	9	Study_1_Arm_1
7.29131e+18	-9	43	Study_1_Arm_1
7.29131e+18	55	47	Study_1_Arm_1
7.29131e+18	90	50	Study_1_Arm_1
7.29131e+18	118	50	Study_1_Arm_1
7.29131e+18	167	65	Study_1_Arm_1
2.94296e+18	-17	63	Study_1_Arm_1
2.94296e+18	39	30	Study_1_Arm_1
2.94296e+18	91	20	Study_1_Arm_1
2.94296e+18	137	10	Study_1_Arm_1
2.94296e+18	179	10	Study_1_Arm_1
2.94296e+18	222	11	Study_1_Arm_1
3.02712e+18	-6	28	Study_1_Arm_1
3.02712e+18	36	36	Study_1_Arm_1
3.02712e+18	78	42	Study_1_Arm_1
5.49782e+18	-2	54	Study_1_Arm_1
5.49782e+18	41	44	Study_1_Arm_1
5.49782e+18	83	37	Study_1_Arm_1
5.49782e+18	125	29	Study_1_Arm_1
5.49782e+18	169	37	Study_1_Arm_1
5.49782e+18	209	37	Study_1_Arm_1
5.49782e+18	245	37	Study_1_Arm_1
5.49782e+18	286	41	Study_1_Arm_1
5.49782e+18	328	56	Study_1_Arm_1
6.67347e+17	-16	17	Study_1_Arm_1
6.67347e+17	39	18	Study_1_Arm_1
6.67347e+17	82	16	Study_1_Arm_1
6.67347e+17	124	9	Study_1_Arm_1
6.67347e+17	165	8	Study_1_Arm_1
6.67347e+17	249	9	Study_1_Arm_1
6.67347e+17	292	7	Study_1_Arm_1
6.67347e+17	334	7	Study_1_Arm_1
6.67347e+17	277	7	Study_1_Arm_1
4.29574e+18	-12	11	Study_1_Arm_1
4.29574e+18	44	6	Study_1_Arm_1
4.29574e+18	125	6	Study_1_Arm_1
4.29574e+18	168	6	Study_1_Arm_1
7.17641e+18	-9	25	Study_1_Arm_2
7.17641e+18	43	25	Study_1_Arm_2
7.17641e+18	86	27	Study_1_Arm_2
7.17641e+18	126	26	Study_1_Arm_2
-8.49376e+18	-3	38	Study_1_Arm_2
-8.49376e+18	44	60	Study_1_Arm_2
-8.49376e+18	89	72	Study_1_Arm_2
9.38918e+17	-3	151	Study_1_Arm_2
9.38918e+17	37	166	Study_1_Arm_2
9.38918e+17	82	150	Study_1_Arm_2
5.56299e+18	-1	106	Study_1_Arm_2
5.56299e+18	39	126	Study_1_Arm_2
5.56299e+18	66	129	Study_1_Arm_2
1.41214e+18	-7	23	Study_1_Arm_2
1.41214e+18	41	27	Study_1_Arm_2
1.41214e+18	81	35	Study_1_Arm_2
1.41214e+18	125	35	Study_1_Arm_2
1.41214e+18	167	31	Study_1_Arm_2
1.41214e+18	209	31	Study_1_Arm_2
1.41214e+18	249	31	Study_1_Arm_2
1.41214e+18	294	31	Study_1_Arm_2
-7.66315e+18	-2	65	Study_1_Arm_2
-7.66315e+18	41	65	Study_1_Arm_2
-7.66315e+18	83	46	Study_1_Arm_2
-7.66315e+18	125	46	Study_1_Arm_2
-7.66315e+18	167	40	Study_1_Arm_2
-7.66315e+18	210	41	Study_1_Arm_2
-7.66315e+18	251	38	Study_1_Arm_2
-7.66315e+18	293	38	Study_1_Arm_2
-7.66315e+18	334	43	Study_1_Arm_2
-7.66315e+18	442	45	Study_1_Arm_2
-7.66315e+18	377	44	Study_1_Arm_2
-7.65451e+18	-7	60.2	Study_1_Arm_2
-7.65451e+18	42	52.5	Study_1_Arm_2
-7.65451e+18	84	44.4	Study_1_Arm_2
-7.65451e+18	59	46.4	Study_1_Arm_2
6.56803e+18	-5	43	Study_1_Arm_2
6.56803e+18	36	24	Study_1_Arm_2
6.56803e+18	84	22	Study_1_Arm_2
6.56803e+18	126	24	Study_1_Arm_2
6.56803e+18	105	25	Study_1_Arm_2
-8.70783e+18	-8	103	Study_1_Arm_2
-8.70783e+18	38	85	Study_1_Arm_2
-8.70783e+18	80	57	Study_1_Arm_2
-8.70783e+18	121	55	Study_1_Arm_2
-8.70783e+18	165	42	Study_1_Arm_2
-8.70783e+18	204	33	Study_1_Arm_2
3.60174e+18	-8	28	Study_1_Arm_2
3.60174e+18	36	27	Study_1_Arm_2
3.60174e+18	77	26	Study_1_Arm_2
3.60174e+18	126	25	Study_1_Arm_2
3.60174e+18	172	28	Study_1_Arm_2
3.60174e+18	233	30	Study_1_Arm_2
3.60174e+18	273	34	Study_1_Arm_2
3.12104e+18	-20	17	Study_1_Arm_2
3.12104e+18	43	0	Study_1_Arm_2
3.12104e+18	85	0	Study_1_Arm_2
3.12104e+18	124	0	Study_1_Arm_2
3.12104e+18	169	0	Study_1_Arm_2
3.12104e+18	211	0	Study_1_Arm_2
3.12104e+18	253	0	Study_1_Arm_2
3.12104e+18	296	0	Study_1_Arm_2
3.12104e+18	338	0	Study_1_Arm_2
3.12104e+18	381	0	Study_1_Arm_2
2.8902e+18	-14	15	Study_1_Arm_2
2.8902e+18	42	6	Study_1_Arm_2
2.8902e+18	84	0	Study_1_Arm_2
2.8902e+18	126	0	Study_1_Arm_2
2.8902e+18	168	0	Study_1_Arm_2
2.8902e+18	211	0	Study_1_Arm_2
2.8902e+18	252	0	Study_1_Arm_2
2.8902e+18	294	0	Study_1_Arm_2
2.8902e+18	455	0	Study_1_Arm_2
2.8902e+18	525	0	Study_1_Arm_2
2.8902e+18	566	0	Study_1_Arm_2
-3.80871e+18	-28	34	Study_1_Arm_2
-3.80871e+18	42	47	Study_1_Arm_2
-3.80871e+18	84	56	Study_1_Arm_2
-3.80871e+18	112	56	Study_1_Arm_2
6.78368e+18	-17	83	Study_1_Arm_2
6.78368e+18	43	94	Study_1_Arm_2
6.78368e+18	84	99	Study_1_Arm_2
4.58398e+18	-13	51	Study_1_Arm_2
4.58398e+18	41	65	Study_1_Arm_2
4.58398e+18	83	45	Study_1_Arm_2
4.58398e+18	125	44	Study_1_Arm_2
4.58398e+18	168	31	Study_1_Arm_2
4.58398e+18	209	35	Study_1_Arm_2
-6.32311e+18	-21	89	Study_1_Arm_2
-6.32311e+18	39	81	Study_1_Arm_2
-6.32311e+18	81	84	Study_1_Arm_2
-6.32311e+18	130	81	Study_1_Arm_2
-6.32311e+18	172	84	Study_1_Arm_2
-6.32311e+18	214	79	Study_1_Arm_2
-6.32311e+18	256	79	Study_1_Arm_2
-6.32311e+18	296	77	Study_1_Arm_2
-6.32311e+18	347	79	Study_1_Arm_2
-6.32311e+18	413	79	Study_1_Arm_2
-6.23191e+18	-9	12.3	Study_1_Arm_2
-6.23191e+18	40	11	Study_1_Arm_2
-6.23191e+18	83	12.2	Study_1_Arm_2
-6.23191e+18	125	9.4	Study_1_Arm_2
-6.23191e+18	181	9.1	Study_1_Arm_2
1.75474e+18	-27	17.8	Study_1_Arm_2
1.75474e+18	42	18.6	Study_1_Arm_2
1.75474e+18	83	21	Study_1_Arm_2
-6.97521e+18	-15	46.9	Study_1_Arm_2
-6.97521e+18	43	50.3	Study_1_Arm_2
-6.97521e+18	85	34.2	Study_1_Arm_2
-6.97521e+18	127	25.5	Study_1_Arm_2
-6.97521e+18	168	25.3	Study_1_Arm_2
-6.97521e+18	210	23.5	Study_1_Arm_2
-6.97521e+18	253	21	Study_1_Arm_2
-6.97521e+18	295	22.9	Study_1_Arm_2
-6.97521e+18	336	23.8	Study_1_Arm_2
-6.97521e+18	395	24.2	Study_1_Arm_2
8.7566e+18	-14	23.6	Study_1_Arm_2
8.7566e+18	45	28.5	Study_1_Arm_2
8.7566e+18	86	27.1	Study_1_Arm_2
-6.83834e+18	-7	43.2	Study_1_Arm_2
-6.83834e+18	42	45.5	Study_1_Arm_2
-6.83834e+18	83	43.4	Study_1_Arm_2
-6.83834e+18	125	42.6	Study_1_Arm_2
-6.83834e+18	167	41.4	Study_1_Arm_2
-6.83834e+18	217	41	Study_1_Arm_2
-6.83834e+18	258	40.1	Study_1_Arm_2
-6.83834e+18	300	40	Study_1_Arm_2
-6.83834e+18	342	36.4	Study_1_Arm_2
-6.54205e+18	-1	72.5	Study_1_Arm_2
-6.54205e+18	40	73.8	Study_1_Arm_2
-6.54205e+18	82	80.6	Study_1_Arm_2
-6.54205e+18	124	80.4	Study_1_Arm_2
-6.54205e+18	147	66.3	Study_1_Arm_2
2.66496e+18	-15	28	Study_1_Arm_2
2.66496e+18	41	28	Study_1_Arm_2
2.66496e+18	83	30	Study_1_Arm_2
2.66496e+18	125	33	Study_1_Arm_2
2.66496e+18	167	33	Study_1_Arm_2
2.66496e+18	210	38	Study_1_Arm_2
2.66496e+18	251	41	Study_1_Arm_2
2.66496e+18	293	42	Study_1_Arm_2
2.66496e+18	335	46	Study_1_Arm_2
2.66496e+18	393	48	Study_1_Arm_2
2.66496e+18	461	48	Study_1_Arm_2
-4.79271e+18	-9	27	Study_1_Arm_2
-4.79271e+18	36	30	Study_1_Arm_2
-4.79271e+18	77	47	Study_1_Arm_2
-4.79271e+18	127	58	Study_1_Arm_2
-4.79271e+18	170	55	Study_1_Arm_2
-7.89728e+18	-11	31	Study_1_Arm_2
-7.89728e+18	39	31	Study_1_Arm_2
-7.89728e+18	81	23	Study_1_Arm_2
-7.89728e+18	123	22	Study_1_Arm_2
-7.89728e+18	152	22	Study_1_Arm_2
-7.89728e+18	216	23	Study_1_Arm_2
1.05936e+18	-22	18	Study_1_Arm_2
1.05936e+18	39	18	Study_1_Arm_2
1.05936e+18	81	18	Study_1_Arm_2
1.05936e+18	123	19	Study_1_Arm_2
1.05936e+18	165	19	Study_1_Arm_2
1.05936e+18	211	17	Study_1_Arm_2
-4.15784e+18	-7	40	Study_1_Arm_2
-4.15784e+18	43	38	Study_1_Arm_2
-4.15784e+18	104	25	Study_1_Arm_2
-4.15784e+18	141	23	Study_1_Arm_2
-4.15784e+18	183	20	Study_1_Arm_2
-4.15784e+18	246	23	Study_1_Arm_2
-4.15784e+18	292	24	Study_1_Arm_2
-5.96556e+18	-8	52	Study_1_Arm_2
-5.96556e+18	41	60	Study_1_Arm_2
-5.96556e+18	84	60	Study_1_Arm_2
-5.96556e+18	126	57	Study_1_Arm_2
-5.96556e+18	168	63	Study_1_Arm_2
-2.71872e+18	-4	65	Study_1_Arm_2
-2.71872e+18	43	63	Study_1_Arm_2
-2.71872e+18	85	54	Study_1_Arm_2
-2.71872e+18	127	49	Study_1_Arm_2
-2.71872e+18	169	53	Study_1_Arm_2
-2.71872e+18	210	63	Study_1_Arm_2
-2.71872e+18	249	71	Study_1_Arm_2
-2.71872e+18	289	70	Study_1_Arm_2
-2.71872e+18	331	90	Study_1_Arm_2
3.64979e+18	-22	61.8	Study_1_Arm_2
3.64979e+18	40	83	Study_1_Arm_2
3.64979e+18	84	84	Study_1_Arm_2
4.74016e+18	-8	44	Study_1_Arm_2
4.74016e+18	41	54	Study_1_Arm_2
4.74016e+18	90	54	Study_1_Arm_2
4.74016e+18	137	81	Study_1_Arm_2
8.62222e+18	-15	52	Study_1_Arm_2
8.62222e+18	42	84	Study_1_Arm_2
8.62222e+18	98	119	Study_1_Arm_2
8.62222e+18	140	126	Study_1_Arm_2
8.62222e+18	182	134	Study_1_Arm_2
8.62222e+18	224	134	Study_1_Arm_2
8.62222e+18	266	138	Study_1_Arm_2
8.62222e+18	308	138	Study_1_Arm_2
8.62222e+18	350	138	Study_1_Arm_2
8.62222e+18	409	135	Study_1_Arm_2
8.43439e+18	-10	16	Study_1_Arm_2
8.43439e+18	42	11	Study_1_Arm_2
8.43439e+18	84	6	Study_1_Arm_2
8.43439e+18	126	6	Study_1_Arm_2
8.43439e+18	168	0	Study_1_Arm_2
8.43439e+18	210	0	Study_1_Arm_2
8.43439e+18	252	0	Study_1_Arm_2
8.43439e+18	294	0	Study_1_Arm_2
8.43439e+18	336	0	Study_1_Arm_2
8.43439e+18	420	0	Study_1_Arm_2
4.04434e+18	-9	39	Study_1_Arm_2
4.04434e+18	41	40	Study_1_Arm_2
4.04434e+18	82	49	Study_1_Arm_2
4.04434e+18	117	54	Study_1_Arm_2
-1.49239e+18	-27	39	Study_1_Arm_2
-1.49239e+18	42	37	Study_1_Arm_2
-1.49239e+18	84	32	Study_1_Arm_2
-1.49239e+18	128	33	Study_1_Arm_2
-1.49239e+18	168	32	Study_1_Arm_2
-1.49239e+18	212	32	Study_1_Arm_2
-1.49239e+18	252	35	Study_1_Arm_2
-1.49239e+18	294	31	Study_1_Arm_2
-1.49239e+18	337	31	Study_1_Arm_2
-1.49239e+18	399	30	Study_1_Arm_2
8.68372e+18	-20	20	Study_1_Arm_2
8.68372e+18	42	20	Study_1_Arm_2
8.68372e+18	85	31	Study_1_Arm_2
-4.12287e+18	-9	32	Study_1_Arm_2
-4.12287e+18	41	40	Study_1_Arm_2
-4.12287e+18	92	30	Study_1_Arm_2
-4.12287e+18	134	24	Study_1_Arm_2
-4.12287e+18	182	22	Study_1_Arm_2
-4.12287e+18	222	22	Study_1_Arm_2
-5.10899e+18	-20	38	Study_1_Arm_2
-5.10899e+18	42	45	Study_1_Arm_2
-5.10899e+18	83	45	Study_1_Arm_2
9.08891e+18	-24	25	Study_1_Arm_2
9.08891e+18	47	16	Study_1_Arm_2
9.08891e+18	93	10	Study_1_Arm_2
9.08891e+18	189	0	Study_1_Arm_2
5.77405e+18	-9	71	Study_1_Arm_2
5.77405e+18	36	53	Study_1_Arm_2
5.77405e+18	78	37	Study_1_Arm_2
5.77405e+18	120	37	Study_1_Arm_2
5.77405e+18	162	36	Study_1_Arm_2
5.77405e+18	204	36	Study_1_Arm_2
5.77405e+18	246	36	Study_1_Arm_2
5.77405e+18	288	36	Study_1_Arm_2
5.77405e+18	335	35	Study_1_Arm_2
5.77405e+18	440	60	Study_1_Arm_2
5.77405e+18	393	45	Study_1_Arm_2
-4.04659e+18	-9	23.8	Study_1_Arm_2
-4.04659e+18	43	30.5	Study_1_Arm_2
-4.04659e+18	81	30.7	Study_1_Arm_2
-5.41774e+18	-3	32.8	Study_1_Arm_2
-5.41774e+18	37	17	Study_1_Arm_2
-5.41774e+18	79	12.5	Study_1_Arm_2
-5.41774e+18	125	6.9	Study_1_Arm_2
-5.41774e+18	163	8.8	Study_1_Arm_2
-5.41774e+18	212	0	Study_1_Arm_2
-5.41774e+18	254	0	Study_1_Arm_2
-5.41774e+18	296	0	Study_1_Arm_2
-5.41774e+18	338	0	Study_1_Arm_2
-5.41774e+18	380	0	Study_1_Arm_2
-5.41774e+18	443	0	Study_1_Arm_2
-5.41774e+18	506	0	Study_1_Arm_2
2.27062e+18	-6	37	Study_1_Arm_2
2.27062e+18	41	21	Study_1_Arm_2
2.27062e+18	83	16	Study_1_Arm_2
2.27062e+18	125	15	Study_1_Arm_2
2.27062e+18	167	15	Study_1_Arm_2
2.27062e+18	210	16.9	Study_1_Arm_2
2.27062e+18	253	17	Study_1_Arm_2
2.27062e+18	296	17	Study_1_Arm_2
2.27062e+18	337	17	Study_1_Arm_2
2.27062e+18	379	17	Study_1_Arm_2
5.42688e+18	-24	15	Study_1_Arm_2
5.42688e+18	39	18	Study_1_Arm_2
5.42688e+18	81	15	Study_1_Arm_2
5.42688e+18	126	15	Study_1_Arm_2
-5.92096e+18	-24	54	Study_1_Arm_2
-5.92096e+18	40	53	Study_1_Arm_2
-5.92096e+18	82	54	Study_1_Arm_2
4.06619e+18	-5	11	Study_1_Arm_3
4.06619e+18	42	15	Study_1_Arm_3
4.06619e+18	78	16	Study_1_Arm_3
4.06619e+18	120	16	Study_1_Arm_3
4.06619e+18	168	19	Study_1_Arm_3
5.99108e+18	-4	48	Study_1_Arm_3
5.99108e+18	43	34	Study_1_Arm_3
5.99108e+18	84	34	Study_1_Arm_3
5.99108e+18	127	34	Study_1_Arm_3
5.99108e+18	169	28	Study_1_Arm_3
5.99108e+18	211	25	Study_1_Arm_3
5.99108e+18	253	25	Study_1_Arm_3
5.99108e+18	295	26	Study_1_Arm_3
5.99108e+18	344	28	Study_1_Arm_3
2.63385e+17	-22	44.7	Study_1_Arm_3
2.63385e+17	36	48.9	Study_1_Arm_3
2.63385e+17	84	54.1	Study_1_Arm_3
2.63385e+17	68	52.2	Study_1_Arm_3
8.05959e+18	-5	12	Study_1_Arm_3
8.05959e+18	43	9	Study_1_Arm_3
8.05959e+18	85	3	Study_1_Arm_3
8.05959e+18	127	0	Study_1_Arm_3
8.05959e+18	169	0	Study_1_Arm_3
8.05959e+18	211	0	Study_1_Arm_3
9.47814e+17	-24	23	Study_1_Arm_3
9.47814e+17	41	24	Study_1_Arm_3
9.47814e+17	83	25	Study_1_Arm_3
9.47814e+17	126	29	Study_1_Arm_3
3.18777e+18	-14	114.5	Study_1_Arm_3
3.18777e+18	41	110.3	Study_1_Arm_3
3.18777e+18	84	96.6	Study_1_Arm_3
3.18777e+18	110	101	Study_1_Arm_3
4.32477e+18	-14	20	Study_1_Arm_3
4.32477e+18	41	12	Study_1_Arm_3
4.32477e+18	80	11	Study_1_Arm_3
4.32477e+18	122	11	Study_1_Arm_3
4.32477e+18	167	9	Study_1_Arm_3
4.32477e+18	211	9	Study_1_Arm_3
1.03141e+18	-8	29	Study_1_Arm_3
1.03141e+18	33	15	Study_1_Arm_3
1.03141e+18	94	21	Study_1_Arm_3
1.03141e+18	132	21	Study_1_Arm_3
-5.96787e+17	-7	22	Study_1_Arm_3
-5.96787e+17	42	22	Study_1_Arm_3
-5.96787e+17	85	23	Study_1_Arm_3
-5.96787e+17	127	NOT EVALUABLE	Study_1_Arm_3

## Sheet: Study2
Patient_Anonmyized	Treatment_Day	TargetLesionLongDiam_mm	Study_Arm
-8.20559e+17	-22	47	Study_2_Arm_1
-8.20559e+17	41	62	Study_2_Arm_1
-8.20559e+17	83	61	Study_2_Arm_1
-8.20559e+17	125	61	Study_2_Arm_1
-8.20559e+17	167	72	Study_2_Arm_1
-7.28207e+18	-32	20	Study_2_Arm_2
-7.28207e+18	44	20	Study_2_Arm_2
-7.28207e+18	85		Study_2_Arm_2
4.22497e+18	-9	88	Study_2_Arm_1
4.22497e+18	40	88	Study_2_Arm_1
4.22497e+18	86	88	Study_2_Arm_1
1.42768e+18	-16	74	Study_2_Arm_1
1.42768e+18	41	52	Study_2_Arm_1
1.42768e+18	79	35	Study_2_Arm_1
1.42768e+18	121	32	Study_2_Arm_1
1.42768e+18	163	29	Study_2_Arm_1
1.42768e+18	204	23	Study_2_Arm_1
1.42768e+18	245	19	Study_2_Arm_1
1.42768e+18	329	17	Study_2_Arm_1
1.42768e+18	392	30	Study_2_Arm_1
-1.36199e+18	-15	56	Study_2_Arm_2
-1.36199e+18	41	57	Study_2_Arm_2
-1.36199e+18	94	58	Study_2_Arm_2
7.11422e+18	-2	10	Study_2_Arm_1
7.11422e+18	40	8	Study_2_Arm_1
7.11422e+18	83	8	Study_2_Arm_1
7.11422e+18	124	NOT EVALUABLE	Study_2_Arm_1
7.11422e+18	166	NOT EVALUABLE	Study_2_Arm_1
7.11422e+18	208	NOT EVALUABLE	Study_2_Arm_1
7.11422e+18	258	NOT EVALUABLE	Study_2_Arm_1
7.11422e+18	327	NOT EVALUABLE	Study_2_Arm_1
-9.04637e+18	-13	11	Study_2_Arm_2
-9.04637e+18	41	13	Study_2_Arm_2
-9.04637e+18	85	11	Study_2_Arm_2
-9.04637e+18	125	14	Study_2_Arm_2
4.99546e+18	-24	78	Study_2_Arm_1
4.99546e+18	38	53	Study_2_Arm_1
4.99546e+18	97	66	Study_2_Arm_1
-3.57348e+18	-20	10	Study_2_Arm_1
-3.57348e+18	40	8	Study_2_Arm_1
-3.57348e+18	82	8	Study_2_Arm_1
-3.57348e+18	124	5	Study_2_Arm_1
-3.57348e+18	166	4	Study_2_Arm_1
-3.57348e+18	208	5	Study_2_Arm_1
-3.57348e+18	250	3	Study_2_Arm_1
-3.57348e+18	334	5	Study_2_Arm_1
-3.57348e+18	418	5	Study_2_Arm_1
-3.57348e+18	481	5	Study_2_Arm_1
-3.57348e+18	544	5	Study_2_Arm_1
-3.57348e+18	61	8	Study_2_Arm_1
-3.51754e+18	-14	30	Study_2_Arm_2
-3.51754e+18	39	31	Study_2_Arm_2
-3.51754e+18	81	31	Study_2_Arm_2
-8.81901e+18	-22	30	Study_2_Arm_2
-8.81901e+18	38	36	Study_2_Arm_2
-8.81901e+18	80	43	Study_2_Arm_2
-8.81901e+18	100	NOT EVALUABLE	Study_2_Arm_2
1.80322e+17	-9	55	Study_2_Arm_2
1.80322e+17	22	61	Study_2_Arm_2
1.80322e+17	34	61	Study_2_Arm_2
8.92023e+18	-15	44	Study_2_Arm_1
8.92023e+18	37	41	Study_2_Arm_1
8.92023e+18	91	49	Study_2_Arm_1
8.92023e+18	165	65	Study_2_Arm_1
1.67397e+18	-18	21	Study_2_Arm_2
1.67397e+18	31	22	Study_2_Arm_2
1.67397e+18	79	20	Study_2_Arm_2
1.67397e+18	120	20	Study_2_Arm_2
1.67397e+18	162	21	Study_2_Arm_2
1.67397e+18	211	22	Study_2_Arm_2
1.67397e+18	254	23	Study_2_Arm_2
1.67397e+18	337	25	Study_2_Arm_2
4.52935e+18	-6	67	Study_2_Arm_1
4.52935e+18	36	58	Study_2_Arm_1
4.52935e+18	75	72	Study_2_Arm_1
4.52935e+18	112	72	Study_2_Arm_1
4.52935e+18	167	72	Study_2_Arm_1
4.52935e+18	209	74	Study_2_Arm_1
4.52935e+18	243	74	Study_2_Arm_1
4.52935e+18	337	74	Study_2_Arm_1
-6.25154e+18	-5	35	Study_2_Arm_1
-6.25154e+18	32	37	Study_2_Arm_1
-6.25154e+18	74	46	Study_2_Arm_1
8.93736e+18	-16	41	Study_2_Arm_2
8.93736e+18	30	41	Study_2_Arm_2
8.93736e+18	75	42	Study_2_Arm_2
8.93736e+18	121	47	Study_2_Arm_2
8.93736e+18	166	44	Study_2_Arm_2
8.93736e+18	205	47	Study_2_Arm_2
8.93736e+18	250	49	Study_2_Arm_2
8.93736e+18	314	53	Study_2_Arm_2
8.86548e+18	-26	66	Study_2_Arm_1
8.86548e+18	38	61	Study_2_Arm_1
8.86548e+18	75	61	Study_2_Arm_1
8.86548e+18	123	60	Study_2_Arm_1
8.86548e+18	166	55	Study_2_Arm_1
8.86548e+18	235	62	Study_2_Arm_1
8.86548e+18	281	65	Study_2_Arm_1
8.86548e+18	320	67	Study_2_Arm_1
-1.52049e+18	-18	44	Study_2_Arm_2
-1.52049e+18	41	42	Study_2_Arm_2
-1.52049e+18	78	42	Study_2_Arm_2
-1.52049e+18	120	45	Study_2_Arm_2
-1.52049e+18	160	43	Study_2_Arm_2
-1.52049e+18	208	44	Study_2_Arm_2
-1.52049e+18	242	35	Study_2_Arm_2
-6.46205e+17	-13	72	Study_2_Arm_1
-6.46205e+17	43	68	Study_2_Arm_1
-6.46205e+17	88	72	Study_2_Arm_1
-6.83141e+18	-6	31	Study_2_Arm_2
-6.83141e+18	43	32	Study_2_Arm_2
-6.83141e+18	86	30	Study_2_Arm_2
-6.83141e+18	124	20	Study_2_Arm_2
-6.83141e+18	169	21	Study_2_Arm_2
-6.83141e+18	211	18	Study_2_Arm_2
-6.83141e+18	253	17	Study_2_Arm_2
-6.83141e+18	295	17	Study_2_Arm_2
-5.7389e+18	-48	60	Study_2_Arm_2
-5.7389e+18	45	62	Study_2_Arm_2
-5.7389e+18	86	62	Study_2_Arm_2
-5.7389e+18	129	65	Study_2_Arm_2
-5.7389e+18	171	68	Study_2_Arm_2
7.59965e+18	-20	29	Study_2_Arm_2
7.59965e+18	44	28	Study_2_Arm_2
7.59965e+18	86	42	Study_2_Arm_2
7.59965e+18	63	38	Study_2_Arm_2
2.50071e+18	-25	35	Study_2_Arm_1
2.50071e+18	43	22	Study_2_Arm_1
2.50071e+18	84	19	Study_2_Arm_1
2.50071e+18	126	20	Study_2_Arm_1
2.50071e+18	158	22	Study_2_Arm_1
-7.86068e+18	-21	38	Study_2_Arm_1
-7.86068e+18	43	33	Study_2_Arm_1
-7.86068e+18	86	29	Study_2_Arm_1
-7.86068e+18	128	29	Study_2_Arm_1
-7.86068e+18	219	26	Study_2_Arm_1
-7.86068e+18	320	39	Study_2_Arm_1
2.84415e+18	-29	23	Study_2_Arm_1
2.84415e+18	42	20	Study_2_Arm_1
2.84415e+18	84	25	Study_2_Arm_1
5.32574e+17	1	28	Study_2_Arm_2
5.32574e+17	42	27	Study_2_Arm_2
5.32574e+17	84	28	Study_2_Arm_2
5.32574e+17	126	28	Study_2_Arm_2
5.32574e+17	168	28	Study_2_Arm_2
5.32574e+17	210	28	Study_2_Arm_2
5.32574e+17	251	28	Study_2_Arm_2
5.32574e+17	314	28	Study_2_Arm_2
5.32574e+17	377	28	Study_2_Arm_2
5.32574e+17	419	28	Study_2_Arm_2
8.32028e+18	-27	32	Study_2_Arm_1
8.32028e+18	43	20	Study_2_Arm_1
8.32028e+18	93	18	Study_2_Arm_1
8.32028e+18	135	15	Study_2_Arm_1
8.32028e+18	176	20	Study_2_Arm_1
8.32028e+18	218	26	Study_2_Arm_1
7.04072e+18	-38	67	Study_2_Arm_2
7.04072e+18	43	39	Study_2_Arm_2
7.04072e+18	84	36	Study_2_Arm_2
7.04072e+18	126	35	Study_2_Arm_2
7.04072e+18	168	35	Study_2_Arm_2
7.04072e+18	209	34	Study_2_Arm_2
7.04072e+18	252	32	Study_2_Arm_2
7.04072e+18	294	35	Study_2_Arm_2
7.04072e+18	378	34	Study_2_Arm_2
7.04072e+18	441	36	Study_2_Arm_2
7.04072e+18	504	40	Study_2_Arm_2
3.85523e+18	-7	49	Study_2_Arm_2
3.85523e+18	43	23	Study_2_Arm_2
3.85523e+18	85	22	Study_2_Arm_2
3.85523e+18	127	18	Study_2_Arm_2
3.85523e+18	169	15	Study_2_Arm_2
3.85523e+18	211	16	Study_2_Arm_2
3.85523e+18	253	17	Study_2_Arm_2
3.85523e+18	295	15	Study_2_Arm_2
3.85523e+18	379	25	Study_2_Arm_2
3.85523e+18	436	31	Study_2_Arm_2
-8.68172e+18	-23	81	Study_2_Arm_2
-8.68172e+18	41	71	Study_2_Arm_2
-8.68172e+18	84	71	Study_2_Arm_2
-8.68172e+18	128	83	Study_2_Arm_2
-4.56672e+18	-21	68	Study_2_Arm_2
-4.56672e+18	42	59	Study_2_Arm_2
-4.56672e+18	85	63	Study_2_Arm_2
3.87999e+18	-26	69	Study_2_Arm_1
3.87999e+18	41	61	Study_2_Arm_1
3.87999e+18	86	67	Study_2_Arm_1
3.87999e+18	141	NOT EVALUABLE	Study_2_Arm_1
-5.28969e+18	-28	80	Study_2_Arm_2
-5.28969e+18	41	75	Study_2_Arm_2
-5.28969e+18	82	73	Study_2_Arm_2
-5.28969e+18	124	69	Study_2_Arm_2
-5.28969e+18	168	69	Study_2_Arm_2
-5.28969e+18	209	82	Study_2_Arm_2
-5.28969e+18	253	98	Study_2_Arm_2
-5.28969e+18	315	92	Study_2_Arm_2
-5.28969e+18	376	101	Study_2_Arm_2
-5.28969e+18	432	97	Study_2_Arm_2
-5.28969e+18	495	96	Study_2_Arm_2
-2.62865e+18	-3	59.2	Study_2_Arm_2
-2.62865e+18	43	62.8	Study_2_Arm_2
-2.62865e+18	85	64.9	Study_2_Arm_2
-2.62865e+18	127	62.6	Study_2_Arm_2
-2.62865e+18	169	57.6	Study_2_Arm_2
-2.62865e+18	211	57.6	Study_2_Arm_2
-2.62865e+18	253	60.3	Study_2_Arm_2
-2.62865e+18	313	59.9	Study_2_Arm_2
-2.62865e+18	376	57.2	Study_2_Arm_2
6.70696e+18	-26	11	Study_2_Arm_1
6.70696e+18	42	9	Study_2_Arm_1
6.70696e+18	86	8	Study_2_Arm_1
6.70696e+18	121	10	Study_2_Arm_1
4.59851e+18	-26	46	Study_2_Arm_2
4.59851e+18	36	51	Study_2_Arm_2
4.59851e+18	77	54	Study_2_Arm_2
4.59851e+18	126	56	Study_2_Arm_2
-7.34232e+18	-14	33	Study_2_Arm_2
-7.34232e+18	40	30	Study_2_Arm_2
-7.34232e+18	82	30	Study_2_Arm_2
-7.34232e+18	123	33	Study_2_Arm_2
-7.34232e+18	166	16	Study_2_Arm_2
-7.34232e+18	209	15	Study_2_Arm_2
-7.34232e+18	251	13	Study_2_Arm_2
-7.34232e+18	313	13	Study_2_Arm_2
4.9548e+18	-29	25	Study_2_Arm_1
4.9548e+18	38	15	Study_2_Arm_1
4.9548e+18	80	13	Study_2_Arm_1
4.9548e+18	123	13	Study_2_Arm_1
3.93674e+18	-1	77	Study_2_Arm_2
3.93674e+18	42	NOT EVALUABLE	Study_2_Arm_2
3.93674e+18	84	73	Study_2_Arm_2
3.93674e+18	126	72	Study_2_Arm_2
3.93674e+18	168	69	Study_2_Arm_2
3.93674e+18	210	71	Study_2_Arm_2
3.93674e+18	252	75	Study_2_Arm_2
3.93674e+18	291	79	Study_2_Arm_2
3.93674e+18	336	73	Study_2_Arm_2
3.93674e+18	420	75	Study_2_Arm_2
3.93674e+18	504	82	Study_2_Arm_2
-5.05904e+18	-3	17	Study_2_Arm_2
-5.05904e+18	40	17.4	Study_2_Arm_2
-5.05904e+18	78	15.8	Study_2_Arm_2
-5.05904e+18	116	22	Study_2_Arm_2
-5.05904e+18	179	22	Study_2_Arm_2
-5.05904e+18	225	21	Study_2_Arm_2
5.46766e+18	-6	67	Study_2_Arm_2
5.46766e+18	39	63	Study_2_Arm_2
5.46766e+18	81	66	Study_2_Arm_2
5.46766e+18	126	67	Study_2_Arm_2
5.46766e+18	168	69	Study_2_Arm_2
5.46766e+18	210	81	Study_2_Arm_2
-5.40914e+18	-14	38	Study_2_Arm_1
-5.40914e+18	39	35	Study_2_Arm_1
-5.40914e+18	82	28	Study_2_Arm_1
-5.40914e+18	119	28	Study_2_Arm_1
-5.40914e+18	161	27	Study_2_Arm_1
-5.40914e+18	203	28	Study_2_Arm_1
-5.40914e+18	251	29	Study_2_Arm_1
-5.52421e+18	-40	46	Study_2_Arm_1
-5.52421e+18	30	52	Study_2_Arm_1
-5.52421e+18	82	61	Study_2_Arm_1
1.9113e+18	-9	46	Study_2_Arm_2
1.9113e+18	40	53	Study_2_Arm_2
1.9113e+18	81	62	Study_2_Arm_2
8.59558e+18	-23	22	Study_2_Arm_1
8.59558e+18	41	21	Study_2_Arm_1
8.59558e+18	83	18	Study_2_Arm_1
8.59558e+18	125	19	Study_2_Arm_1
8.59558e+18	167	20	Study_2_Arm_1
8.59558e+18	208	19	Study_2_Arm_1
8.59558e+18	251	14	Study_2_Arm_1
8.59558e+18	293	14	Study_2_Arm_1
8.59558e+18	356	10	Study_2_Arm_1
8.59558e+18	509	10	Study_2_Arm_1
-2.25318e+18	-5	16	Study_2_Arm_2
-2.25318e+18	43	14	Study_2_Arm_2
-2.25318e+18	85	13	Study_2_Arm_2
-2.25318e+18	127	13	Study_2_Arm_2
-2.25318e+18	170	11	Study_2_Arm_2
-2.25318e+18	211	11	Study_2_Arm_2
-2.25318e+18	253	10	Study_2_Arm_2
-2.25318e+18	295	9	Study_2_Arm_2
-2.25318e+18	358	8	Study_2_Arm_2
-2.25318e+18	421	8	Study_2_Arm_2
-2.25318e+18	484	6	Study_2_Arm_2
-8.87547e+18	-3	18	Study_2_Arm_1
-8.87547e+18	40	19	Study_2_Arm_1
-8.87547e+18	82	18	Study_2_Arm_1
-8.87547e+18	120	25	Study_2_Arm_1
1.89728e+18	-21	43	Study_2_Arm_1
1.89728e+18	38	36	Study_2_Arm_1
1.89728e+18	80	44	Study_2_Arm_1
-8.10574e+18	-11	50	Study_2_Arm_2
-8.10574e+18	40	43	Study_2_Arm_2
-8.10574e+18	82	41	Study_2_Arm_2
-8.10574e+18	124	37	Study_2_Arm_2
-8.10574e+18	166	34	Study_2_Arm_2
-8.10574e+18	208	29	Study_2_Arm_2
-8.10574e+18	250	28	Study_2_Arm_2
-8.10574e+18	313	33	Study_2_Arm_2
-5.96787e+17	-24	33	Study_2_Arm_2
-5.96787e+17	42	33	Study_2_Arm_2
-5.96787e+17	82	56	Study_2_Arm_2
1.11281e+18	-22	50	Study_2_Arm_1
1.11281e+18	42	46	Study_2_Arm_1
1.11281e+18	85	47	Study_2_Arm_1
1.11281e+18	128	52	Study_2_Arm_1
1.11281e+18	170	98	Study_2_Arm_1
-6.72171e+18	-4	27	Study_2_Arm_1
-6.72171e+18	40	24	Study_2_Arm_1
-6.72171e+18	82	26	Study_2_Arm_1
-6.72171e+18	124	27	Study_2_Arm_1
-6.72171e+18	166	26	Study_2_Arm_1
-6.72171e+18	209	34	Study_2_Arm_1
-4.82704e+18	-16	16	Study_2_Arm_1
-4.82704e+18	39	6	Study_2_Arm_1
-4.82704e+18	79	10	Study_2_Arm_1
-4.82704e+18	121	10	Study_2_Arm_1
-4.82704e+18	163	9	Study_2_Arm_1
-4.82704e+18	205	9	Study_2_Arm_1
-4.82704e+18	248	9	Study_2_Arm_1
-4.82704e+18	308	9	Study_2_Arm_1
-4.82704e+18	369	9	Study_2_Arm_1
-4.82704e+18	432	9	Study_2_Arm_1
-3.34533e+18	-10	42	Study_2_Arm_1
-3.34533e+18	39	42	Study_2_Arm_1
-3.34533e+18	81	44	Study_2_Arm_1
-3.34533e+18	123	79	Study_2_Arm_1
-7.62376e+18	-5	140	Study_2_Arm_2
-7.62376e+18	41	67	Study_2_Arm_2
-7.62376e+18	83	50	Study_2_Arm_2
-7.62376e+18	127	62	Study_2_Arm_2
-7.62376e+18	167	42	Study_2_Arm_2
-7.62376e+18	204	5	Study_2_Arm_2
-7.62376e+18	251	4	Study_2_Arm_2
-7.62376e+18	338	0	Study_2_Arm_2
8.98729e+18	-6	37	Study_2_Arm_2
8.98729e+18	37	30	Study_2_Arm_2
8.98729e+18	78	23	Study_2_Arm_2
8.98729e+18	142	10	Study_2_Arm_2
8.98729e+18	189	12	Study_2_Arm_2
8.98729e+18	210	12	Study_2_Arm_2
8.98729e+18	249	10	Study_2_Arm_2
8.98729e+18	322	10	Study_2_Arm_2
8.98729e+18	387	14	Study_2_Arm_2
8.98729e+18	458	14	Study_2_Arm_2
8.98729e+18	513	15	Study_2_Arm_2
8.98729e+18	576	14	Study_2_Arm_2
-6.59918e+18	-6	10	Study_2_Arm_2
-6.59918e+18	40	14	Study_2_Arm_2
-6.59918e+18	85	14	Study_2_Arm_2
-6.59918e+18	127	18	Study_2_Arm_2
-6.59918e+18	171	28	Study_2_Arm_2
-3.37415e+18	-18	37	Study_2_Arm_1
-3.37415e+18	39	38	Study_2_Arm_1
-3.37415e+18	81	37	Study_2_Arm_1
-3.37415e+18	123	37	Study_2_Arm_1
-3.37415e+18	172	37	Study_2_Arm_1
-3.37415e+18	250	37	Study_2_Arm_1
-2.69025e+18	-7	21	Study_2_Arm_2
-2.69025e+18	40	21	Study_2_Arm_2
-2.69025e+18	89	22	Study_2_Arm_2
-2.69025e+18	124	26	Study_2_Arm_2
-2.69025e+18	166	27	Study_2_Arm_2
-2.69025e+18	208	22	Study_2_Arm_2
-2.69025e+18	250	33	Study_2_Arm_2
-2.69025e+18	228	35	Study_2_Arm_2
-2.69025e+18	258	35	Study_2_Arm_2
-3.18785e+18	-4	75	Study_2_Arm_2
-3.18785e+18	38	84	Study_2_Arm_2
-3.18785e+18	89	53	Study_2_Arm_2
-3.18785e+18	190	31	Study_2_Arm_2
5.46726e+18	-27	31	Study_2_Arm_2
5.46726e+18	41	32	Study_2_Arm_2
5.46726e+18	83	39	Study_2_Arm_2
5.46726e+18	120	37	Study_2_Arm_2
5.46726e+18	167	41	Study_2_Arm_2
5.46726e+18	174	45	Study_2_Arm_2
7.20744e+18	-3	38.2	Study_2_Arm_2
7.20744e+18	40	32.9	Study_2_Arm_2
7.20744e+18	82	24.7	Study_2_Arm_2
7.20744e+18	125	21.8	Study_2_Arm_2
-4.91554e+18	-8	65	Study_2_Arm_1
-4.91554e+18	35	60	Study_2_Arm_1
-4.91554e+18	86	53	Study_2_Arm_1
5.02825e+18	-9	44	Study_2_Arm_1
5.02825e+18	34	44	Study_2_Arm_1
5.02825e+18	205	66	Study_2_Arm_1
-4.90253e+18	-3	150	Study_2_Arm_1
-4.90253e+18	40	150	Study_2_Arm_1
-4.90253e+18	82	151	Study_2_Arm_1
-4.90253e+18	124	150	Study_2_Arm_1
-4.90253e+18	166	150	Study_2_Arm_1
-4.90253e+18	209	151	Study_2_Arm_1
-4.90253e+18	250	155	Study_2_Arm_1
-4.90253e+18	334	155	Study_2_Arm_1
-4.90253e+18	292	155	Study_2_Arm_1
-5.80709e+18	-24	30	Study_2_Arm_2
-5.80709e+18	40	29	Study_2_Arm_2
-5.80709e+18	80	29	Study_2_Arm_2
-5.80709e+18	123	23	Study_2_Arm_2
1.17423e+18	-22	136	Study_2_Arm_1
1.17423e+18	40	112	Study_2_Arm_1
1.17423e+18	82	100	Study_2_Arm_1
1.17423e+18	124	72	Study_2_Arm_1
1.17423e+18	166	72	Study_2_Arm_1
1.17423e+18	208	78	Study_2_Arm_1
1.17423e+18	251	78	Study_2_Arm_1
1.17423e+18	328	78	Study_2_Arm_1
1.17423e+18	413	NOT EVALUABLE	Study_2_Arm_1
1.17423e+18	538	NOT EVALUABLE	Study_2_Arm_1
1.17423e+18	622	NOT EVALUABLE	Study_2_Arm_1
7.17749e+18	-23	65	Study_2_Arm_2
7.17749e+18	43	50	Study_2_Arm_2
7.17749e+18	84	46	Study_2_Arm_2
7.17749e+18	126	42	Study_2_Arm_2
7.17749e+18	167	50	Study_2_Arm_2
7.17749e+18	209	50	Study_2_Arm_2
7.17749e+18	248	48	Study_2_Arm_2
7.17749e+18	311	50	Study_2_Arm_2
-2.49312e+17	-8	93	Study_2_Arm_1
-2.49312e+17	41	83	Study_2_Arm_1
-2.49312e+17	83	88	Study_2_Arm_1
-2.49312e+17	125	92	Study_2_Arm_1
-2.49312e+17	167	89	Study_2_Arm_1
-2.49312e+17	212	83	Study_2_Arm_1
-4.45225e+18	-5	23	Study_2_Arm_1
-4.45225e+18	40	18	Study_2_Arm_1
-4.45225e+18	81	21	Study_2_Arm_1
7.68943e+18	-19	40	Study_2_Arm_2
7.68943e+18	38	22	Study_2_Arm_2
7.68943e+18	80	10	Study_2_Arm_2
7.68943e+18	122	10	Study_2_Arm_2
7.68943e+18	164	10	Study_2_Arm_2
7.68943e+18	206	10	Study_2_Arm_2
7.68943e+18	250	11	Study_2_Arm_2
7.68943e+18	313	10	Study_2_Arm_2
7.68943e+18	374	10	Study_2_Arm_2
1.08351e+18	-28	16	Study_2_Arm_2
1.08351e+18	38	28	Study_2_Arm_2
1.08351e+18	64	28	Study_2_Arm_2
1.08351e+18	108	30	Study_2_Arm_2
1.39059e+18	-3	85	Study_2_Arm_2
1.39059e+18	40	87	Study_2_Arm_2
1.39059e+18	83	85	Study_2_Arm_2
1.39059e+18	126	90	Study_2_Arm_2
1.39059e+18	160	92	Study_2_Arm_2
1.39059e+18	208	101	Study_2_Arm_2
1.39059e+18	245	95	Study_2_Arm_2
1.39059e+18	286	110	Study_2_Arm_2
1.39059e+18	361	112	Study_2_Arm_2
6.89018e+18	-6	26	Study_2_Arm_2
6.89018e+18	40	26	Study_2_Arm_2
6.89018e+18	79	32	Study_2_Arm_2
2.24212e+18	-23	11	Study_2_Arm_2
2.24212e+18	37	11	Study_2_Arm_2
2.24212e+18	79	11	Study_2_Arm_2
2.24212e+18	121	11	Study_2_Arm_2
2.24212e+18	163	11	Study_2_Arm_2
2.24212e+18	205	11	Study_2_Arm_2
2.24212e+18	247	11	Study_2_Arm_2
2.24212e+18	307	11	Study_2_Arm_2
2.24212e+18	370	11	Study_2_Arm_2
8.38997e+18	-19	30	Study_2_Arm_2
8.38997e+18	38	34	Study_2_Arm_2
8.38997e+18	85	36	Study_2_Arm_2
8.38997e+18	127	36	Study_2_Arm_2
8.38997e+18	163	36	Study_2_Arm_2
8.38997e+18	206	36	Study_2_Arm_2
8.38997e+18	248	44	Study_2_Arm_2
5.0211e+18	-5	90	Study_2_Arm_1
5.0211e+18	42	75	Study_2_Arm_1
5.0211e+18	85	74	Study_2_Arm_1
5.0211e+18	127	74	Study_2_Arm_1
5.0211e+18	169	79	Study_2_Arm_1
1.65958e+18	-22	72	Study_2_Arm_2
1.65958e+18	40	61	Study_2_Arm_2
1.65958e+18	82	61	Study_2_Arm_2
1.65958e+18	124	62	Study_2_Arm_2
1.65958e+18	165	73	Study_2_Arm_2
-1.55171e+18	-16	78	Study_2_Arm_2
-1.55171e+18	40	72	Study_2_Arm_2
-1.55171e+18	82	72	Study_2_Arm_2
-1.55171e+18	111	70	Study_2_Arm_2
-1.55171e+18	166	70	Study_2_Arm_2
-1.55171e+18	208	70	Study_2_Arm_2
-1.55171e+18	250	70	Study_2_Arm_2
-1.55171e+18	293	90	Study_2_Arm_2
-1.37616e+18	-15	70	Study_2_Arm_2
-1.37616e+18	39	70	Study_2_Arm_2
-1.37616e+18	81	70	Study_2_Arm_2
-1.37616e+18	123	80	Study_2_Arm_2
-1.37616e+18	165	80	Study_2_Arm_2
-1.37616e+18	207	78	Study_2_Arm_2
-1.37616e+18	249	80	Study_2_Arm_2
-1.37616e+18	291	80	Study_2_Arm_2
-1.37616e+18	333	80	Study_2_Arm_2
-6.10091e+18	-15	104	Study_2_Arm_2
-6.10091e+18	34	112	Study_2_Arm_2
-6.10091e+18	69	111	Study_2_Arm_2
9.18382e+18	-7	44.7	Study_2_Arm_2
9.18382e+18	39	45.1	Study_2_Arm_2
9.18382e+18	82	35.9	Study_2_Arm_2
9.18382e+18	124	36.3	Study_2_Arm_2
9.18382e+18	149	55.3	Study_2_Arm_2
-3.59139e+18	-3	25.4	Study_2_Arm_1
-3.59139e+18	40	16.8	Study_2_Arm_1
-3.59139e+18	81	14.9	Study_2_Arm_1
-3.59139e+18	124	18.3	Study_2_Arm_1
2.29485e+18	-8	24	Study_2_Arm_1
2.29485e+18	40	25	Study_2_Arm_1
2.29485e+18	82	21	Study_2_Arm_1
2.29485e+18	124	21	Study_2_Arm_1
2.29485e+18	166	19	Study_2_Arm_1
2.29485e+18	202	21	Study_2_Arm_1
2.29485e+18	246	20	Study_2_Arm_1
-6.57919e+18	-1	60	Study_2_Arm_2
-6.57919e+18	37	62	Study_2_Arm_2
-6.57919e+18	80	60	Study_2_Arm_2
-6.57919e+18	125	72	Study_2_Arm_2
1.74662e+18	-9	69	Study_2_Arm_2
1.74662e+18	40	73	Study_2_Arm_2
1.74662e+18	82	77	Study_2_Arm_2
1.74662e+18	126	85	Study_2_Arm_2
2.54605e+18	-24	50	Study_2_Arm_2
2.54605e+18	47	45	Study_2_Arm_2
2.54605e+18	97	45	Study_2_Arm_2
-8.9432e+18	-15	150	Study_2_Arm_2
-8.9432e+18	39	90	Study_2_Arm_2
-8.9432e+18	81	80	Study_2_Arm_2
-8.9432e+18	123	80	Study_2_Arm_2
-8.9432e+18	169	80	Study_2_Arm_2
-8.9432e+18	211	80	Study_2_Arm_2
-8.9432e+18	254	65	Study_2_Arm_2
-8.9432e+18	336	65	Study_2_Arm_2
-8.9432e+18	387	65	Study_2_Arm_2
5.69361e+17	-7	14	Study_2_Arm_2
5.69361e+17	36	14	Study_2_Arm_2
5.69361e+17	78	14	Study_2_Arm_2
6.63124e+18	-11	76	Study_2_Arm_1
6.63124e+18	42	73	Study_2_Arm_1
6.63124e+18	85	65	Study_2_Arm_1
6.63124e+18	126	61	Study_2_Arm_1
6.63124e+18	168	64	Study_2_Arm_1
2.74462e+18	-16	13	Study_2_Arm_1
2.74462e+18	29	10	Study_2_Arm_1
2.74462e+18	80	0	Study_2_Arm_1
2.74462e+18	122	0	Study_2_Arm_1
2.74462e+18	167	0	Study_2_Arm_1
2.74462e+18	216	0	Study_2_Arm_1
2.74462e+18	255	0	Study_2_Arm_1
4.70715e+17	-7	40	Study_2_Arm_2
4.70715e+17	42	38	Study_2_Arm_2
4.70715e+17	85	36	Study_2_Arm_2
4.70715e+17	125	37	Study_2_Arm_2
4.70715e+17	168	38	Study_2_Arm_2
4.70715e+17	209	38	Study_2_Arm_2
4.70715e+17	251	38	Study_2_Arm_2
4.70715e+17	294	39	Study_2_Arm_2
4.70715e+17	363	39	Study_2_Arm_2
-5.06338e+18	-28	33	Study_2_Arm_2
-5.06338e+18	42	23	Study_2_Arm_2
-5.06338e+18	80	19	Study_2_Arm_2
-5.06338e+18	122	23	Study_2_Arm_2
-5.06338e+18	167	19	Study_2_Arm_2
-5.06338e+18	209	17	Study_2_Arm_2
4.9497e+18	-20	86.6	Study_2_Arm_1
4.9497e+18	37	92	Study_2_Arm_1
4.9497e+18	83	98.8	Study_2_Arm_1
4.9497e+18	107		Study_2_Arm_1
5.54396e+18	-15	48	Study_2_Arm_2
5.54396e+18	42	54	Study_2_Arm_2
5.54396e+18	87	41	Study_2_Arm_2
-5.57336e+18	-19	16	Study_2_Arm_2
-5.57336e+18	41	27	Study_2_Arm_2
-5.57336e+18	73	24	Study_2_Arm_2
8.6896e+18	-5	70	Study_2_Arm_2
8.6896e+18	40	75	Study_2_Arm_2
8.6896e+18	87	73	Study_2_Arm_2
8.6896e+18	124	80	Study_2_Arm_2
1.03205e+18	-14	48.6	Study_2_Arm_1
1.03205e+18	39	32.2	Study_2_Arm_1
1.03205e+18	81	36.6	Study_2_Arm_1
1.03205e+18	128	35.5	Study_2_Arm_1
1.03205e+18	183	35.5	Study_2_Arm_1
-7.08043e+18	-28	58	Study_2_Arm_2
-7.08043e+18	39	71	Study_2_Arm_2
-7.08043e+18	81	76	Study_2_Arm_2
-7.08043e+18	123	93	Study_2_Arm_2
-7.08043e+18	165	112	Study_2_Arm_2
-7.08043e+18	208	120	Study_2_Arm_2
-8.3031e+18	-8	38	Study_2_Arm_1
-8.3031e+18	36	38	Study_2_Arm_1
-8.3031e+18	77	49	Study_2_Arm_1
1.32934e+17	-6	50	Study_2_Arm_1
1.32934e+17	43	50	Study_2_Arm_1
1.32934e+17	84	68	Study_2_Arm_1
6.38658e+18	-9	50	Study_2_Arm_1
6.38658e+18	42	32	Study_2_Arm_1
6.38658e+18	84	32	Study_2_Arm_1
6.38658e+18	127	47	Study_2_Arm_1
-8.95846e+18	-23	35	Study_2_Arm_2
-8.95846e+18	37	41	Study_2_Arm_2
-8.95846e+18	79	43	Study_2_Arm_2
-8.95846e+18	121	48	Study_2_Arm_2
-8.95846e+18	163	51	Study_2_Arm_2
7.87669e+18	-16	56	Study_2_Arm_2
7.87669e+18	37	65	Study_2_Arm_2
7.87669e+18	79	69	Study_2_Arm_2
9.06397e+18	-24	44	Study_2_Arm_2
9.06397e+18	41	46	Study_2_Arm_2
9.06397e+18	81	36	Study_2_Arm_2
9.06397e+18	123	34	Study_2_Arm_2
9.06397e+18	165	34	Study_2_Arm_2
9.06397e+18	207	31	Study_2_Arm_2
9.06397e+18	249	35	Study_2_Arm_2
9.06397e+18	333	42	Study_2_Arm_2
9.06397e+18	375	40	Study_2_Arm_2
9.06397e+18	438	45	Study_2_Arm_2
9.06397e+18	501	58	Study_2_Arm_2
-7.9305e+18	-10	20.9	Study_2_Arm_1
-7.9305e+18	43	21.3	Study_2_Arm_1
-7.9305e+18	75	21.3	Study_2_Arm_1
-7.9305e+18	120	19.3	Study_2_Arm_1
-7.9305e+18	166	18.7	Study_2_Arm_1
-7.9305e+18	208	19.6	Study_2_Arm_1
-7.9305e+18	250	19.6	Study_2_Arm_1
-7.9305e+18	313	19.6	Study_2_Arm_1
-7.9305e+18	376	19.6	Study_2_Arm_1
-7.9305e+18	439	18.6	Study_2_Arm_1
-7.9305e+18	502	20.7	Study_2_Arm_1
-3.29151e+17	-22	43	Study_2_Arm_1
-3.29151e+17	42	40	Study_2_Arm_1
-3.29151e+17	84	27	Study_2_Arm_1
5.86173e+18	-18	81	Study_2_Arm_2
5.86173e+18	43	80	Study_2_Arm_2
5.86173e+18	83	90	Study_2_Arm_2
5.86173e+18	128	96	Study_2_Arm_2
5.00945e+18	-6	70	Study_2_Arm_1
5.00945e+18	52	65	Study_2_Arm_1
5.00945e+18	123	60	Study_2_Arm_1
5.00945e+18	187	71	Study_2_Arm_1
5.00945e+18	243	61	Study_2_Arm_1
-8.03027e+18	-7	21	Study_2_Arm_1
-8.03027e+18	39	17	Study_2_Arm_1
-8.03027e+18	86	17	Study_2_Arm_1
-8.03027e+18	122	16	Study_2_Arm_1
-8.03027e+18	163	18	Study_2_Arm_1
-8.03027e+18	204	19	Study_2_Arm_1
-5.41147e+18	-8	105	Study_2_Arm_2
-5.41147e+18	38	87	Study_2_Arm_2
-5.41147e+18	77	88	Study_2_Arm_2
-5.41147e+18	119	88	Study_2_Arm_2
-5.41147e+18	161	81	Study_2_Arm_2
-5.41147e+18	210	84	Study_2_Arm_2
-5.41147e+18	252	83	Study_2_Arm_2
-5.41147e+18	349	68	Study_2_Arm_2
2.25893e+18	-6	12	Study_2_Arm_1
2.25893e+18	36	0	Study_2_Arm_1
2.25893e+18	84	0	Study_2_Arm_1
2.25893e+18	136	0	Study_2_Arm_1
2.25893e+18	136	0	Study_2_Arm_1
3.46574e+18	-7	17	Study_2_Arm_1
3.46574e+18	39	16	Study_2_Arm_1
3.46574e+18	88	21	Study_2_Arm_1
-5.21203e+18	-5	90.7	Study_2_Arm_2
-5.21203e+18	39	93.3	Study_2_Arm_2
-5.21203e+18	88	93.8	Study_2_Arm_2
-5.21203e+18	135	93.5	Study_2_Arm_2
2.36159e+18	-15	49	Study_2_Arm_2
2.36159e+18	43	49	Study_2_Arm_2
2.36159e+18	65	49	Study_2_Arm_2
3.64539e+18	-20	40	Study_2_Arm_2
3.64539e+18	20	43	Study_2_Arm_2
3.64539e+18	62	39	Study_2_Arm_2
3.64539e+18	104	40	Study_2_Arm_2
3.64539e+18	145	39	Study_2_Arm_2
3.64539e+18	206	40	Study_2_Arm_2
3.64539e+18	248	25	Study_2_Arm_2
3.64539e+18	310	29	Study_2_Arm_2
3.64539e+18	374	27	Study_2_Arm_2
3.64539e+18	437	25	Study_2_Arm_2
3.64539e+18	500	21	Study_2_Arm_2
3.64539e+18	563	22	Study_2_Arm_2
3.64539e+18	185	42	Study_2_Arm_2
4.62146e+18	-9	79	Study_2_Arm_2
4.62146e+18	41	88	Study_2_Arm_2
4.62146e+18	67	107	Study_2_Arm_2
1.7458e+18	-8	23	Study_2_Arm_2
1.7458e+18	41	22	Study_2_Arm_2
1.7458e+18	84	22	Study_2_Arm_2
1.7458e+18	125	23	Study_2_Arm_2
-5.89057e+18	-10	12	Study_2_Arm_1
-5.89057e+18	40	12	Study_2_Arm_1
-5.89057e+18	69	11	Study_2_Arm_1
-1.34127e+18	-7	15	Study_2_Arm_2
-1.34127e+18	41	13	Study_2_Arm_2
-1.34127e+18	87	5	Study_2_Arm_2
-1.34127e+18	127	TOO SMALL TO MEASURE	Study_2_Arm_2
-1.34127e+18	169	TOO SMALL TO MEASURE	Study_2_Arm_2
-1.34127e+18	212	TOO SMALL TO MEASURE	Study_2_Arm_2
-1.34127e+18	259	NOT EVALUABLE	Study_2_Arm_2
-1.34127e+18	335	0	Study_2_Arm_2
-1.34127e+18	392	0	Study_2_Arm_2
-1.34127e+18	454	0	Study_2_Arm_2
-1.34127e+18	518	0	Study_2_Arm_2
-5.44126e+18	-10	35	Study_2_Arm_2
-5.44126e+18	40	36	Study_2_Arm_2
-5.44126e+18	81	36	Study_2_Arm_2
-5.44126e+18	123	36	Study_2_Arm_2
-5.44126e+18	166	38	Study_2_Arm_2
-5.44126e+18	208	40	Study_2_Arm_2
-5.44126e+18	249	42	Study_2_Arm_2
-5.44126e+18	291	42	Study_2_Arm_2
4.90434e+18	-10	36	Study_2_Arm_1
4.90434e+18	40	29	Study_2_Arm_1
4.90434e+18	82	24	Study_2_Arm_1
4.90434e+18	124	30	Study_2_Arm_1
-7.94843e+18	-5	56	Study_2_Arm_2
-7.94843e+18	45	64	Study_2_Arm_2
-7.94843e+18	79	90	Study_2_Arm_2
-5.12289e+18	-31	55	Study_2_Arm_2
-5.12289e+18	40	48	Study_2_Arm_2
-5.12289e+18	82	32	Study_2_Arm_2
-5.12289e+18	124	31	Study_2_Arm_2
-5.12289e+18	165	30	Study_2_Arm_2
-5.12289e+18	207	28	Study_2_Arm_2
-5.12289e+18	250	28	Study_2_Arm_2
-5.12289e+18	312	28	Study_2_Arm_2
-5.12289e+18	372	28	Study_2_Arm_2
-5.12289e+18	434	51	Study_2_Arm_2
6.45387e+18	-26	14	Study_2_Arm_2
6.45387e+18	42	8	Study_2_Arm_2
6.45387e+18	86	3	Study_2_Arm_2
6.45387e+18	125	3	Study_2_Arm_2
6.45387e+18	168	3	Study_2_Arm_2
6.45387e+18	210	4	Study_2_Arm_2
6.45387e+18	252	0	Study_2_Arm_2
6.45387e+18	294	0	Study_2_Arm_2
6.45387e+18	378	NOT EVALUABLE	Study_2_Arm_2
6.45387e+18	462	0	Study_2_Arm_2
6.45387e+18	540	8	Study_2_Arm_2
-2.13234e+18	-5	96	Study_2_Arm_2
-2.13234e+18	38	109	Study_2_Arm_2
-2.13234e+18	83	96	Study_2_Arm_2
2.51996e+18	-21	43	Study_2_Arm_1
2.51996e+18	43	44	Study_2_Arm_1
2.51996e+18	85	31	Study_2_Arm_1
2.51996e+18	127	37	Study_2_Arm_1
2.51996e+18	169	44	Study_2_Arm_1
2.42854e+18	-14	34	Study_2_Arm_2
2.42854e+18	42	35	Study_2_Arm_2
2.42854e+18	85	25	Study_2_Arm_2
2.42854e+18	126	25	Study_2_Arm_2
2.42854e+18	168	35	Study_2_Arm_2
2.42854e+18	210	32	Study_2_Arm_2
2.42854e+18	250	32	Study_2_Arm_2
2.42854e+18	309	29	Study_2_Arm_2
2.42854e+18	377	26	Study_2_Arm_2
2.42854e+18	441	25	Study_2_Arm_2
4.74703e+18	-23	91	Study_2_Arm_2
4.74703e+18	41	90	Study_2_Arm_2
4.74703e+18	83	71	Study_2_Arm_2
4.74703e+18	128	60	Study_2_Arm_2
4.74703e+18	168	60	Study_2_Arm_2
4.74703e+18	209	60	Study_2_Arm_2
4.74703e+18	255	62	Study_2_Arm_2
4.74703e+18	299	60	Study_2_Arm_2
3.2025e+18	-5	31	Study_2_Arm_1
3.2025e+18	43	31	Study_2_Arm_1
3.2025e+18	86	31	Study_2_Arm_1
3.2025e+18	126	31	Study_2_Arm_1
8.0558e+18	-9	32	Study_2_Arm_2
8.0558e+18	41	25	Study_2_Arm_2
8.0558e+18	82	26	Study_2_Arm_2
8.0558e+18	124	26	Study_2_Arm_2
8.0558e+18	167	27	Study_2_Arm_2
8.0558e+18	209	27	Study_2_Arm_2
8.0558e+18	254	23	Study_2_Arm_2
8.0558e+18	334	21	Study_2_Arm_2
8.0558e+18	397	21	Study_2_Arm_2
8.0558e+18	460	17	Study_2_Arm_2
8.15211e+17	-14	52	Study_2_Arm_1
8.15211e+17	41	49	Study_2_Arm_1
8.15211e+17	83	46	Study_2_Arm_1
5.04146e+18	-14	22.3	Study_2_Arm_1
5.04146e+18	40	20.9	Study_2_Arm_1
5.04146e+18	82	20.5	Study_2_Arm_1
5.04146e+18	124	20	Study_2_Arm_1
5.04146e+18	169	33.4	Study_2_Arm_1
-2.10174e+18	-9	22	Study_2_Arm_1
-2.10174e+18	41	20	Study_2_Arm_1
-2.10174e+18	83	27	Study_2_Arm_1
7.38408e+17	-27	31.5	Study_2_Arm_1
7.38408e+17	41	17	Study_2_Arm_1
7.38408e+17	84	15.5	Study_2_Arm_1
7.38408e+17	125	12	Study_2_Arm_1
7.38408e+17	168	11.4	Study_2_Arm_1
7.38408e+17	216	17.3	Study_2_Arm_1
-6.18549e+18	-15	31	Study_2_Arm_1
-6.18549e+18	49	30	Study_2_Arm_1
-6.18549e+18	86	30	Study_2_Arm_1
-6.18549e+18	129	30	Study_2_Arm_1
-6.18549e+18	171	30	Study_2_Arm_1
-6.18549e+18	255	15	Study_2_Arm_1
8.22139e+18	-7	53	Study_2_Arm_1
8.22139e+18	39	53	Study_2_Arm_1
8.22139e+18	79	49	Study_2_Arm_1
8.22139e+18	121	51	Study_2_Arm_1
8.22139e+18	163	50	Study_2_Arm_1
8.95848e+17	-3	70	Study_2_Arm_1
8.95848e+17	40	63	Study_2_Arm_1
8.95848e+17	82	52	Study_2_Arm_1
8.95848e+17	123	44	Study_2_Arm_1
8.95848e+17	165	51	Study_2_Arm_1
-7.04772e+18	-20	14	Study_2_Arm_2
-7.04772e+18	41	11	Study_2_Arm_2
-7.04772e+18	83	5	Study_2_Arm_2
-7.04772e+18	125	TOO SMALL TO MEASURE	Study_2_Arm_2
-7.04772e+18	164	TOO SMALL TO MEASURE	Study_2_Arm_2
-7.04772e+18	206	0	Study_2_Arm_2
-7.04772e+18	248	TOO SMALL TO MEASURE	Study_2_Arm_2
-7.04772e+18	288	TOO SMALL TO MEASURE	Study_2_Arm_2
-7.04772e+18	358	0	Study_2_Arm_2
-7.04772e+18	441	0	Study_2_Arm_2
-7.04772e+18	506	0	Study_2_Arm_2
4.19488e+18	-3	23	Study_2_Arm_1
4.19488e+18	41	16	Study_2_Arm_1
4.19488e+18	83	13	Study_2_Arm_1
4.19488e+18	127	13	Study_2_Arm_1
4.19488e+18	167	13	Study_2_Arm_1
4.19488e+18	208	13	Study_2_Arm_1
-6.35981e+18	-8	23	Study_2_Arm_2
-6.35981e+18	45	35.4	Study_2_Arm_2
-6.35981e+18	10	25.2	Study_2_Arm_2
-6.35981e+18	25	24.8	Study_2_Arm_2
-5.16528e+17	-7	14	Study_2_Arm_2
-5.16528e+17	29	16	Study_2_Arm_2
-5.16528e+17	82	19	Study_2_Arm_2
-5.16528e+17	125	24	Study_2_Arm_2
9.0959e+18	-7	28	Study_2_Arm_1
9.0959e+18	42	28	Study_2_Arm_1
9.0959e+18	85	30	Study_2_Arm_1
-1.00352e+18	-2	36	Study_2_Arm_1
-1.00352e+18	43	37	Study_2_Arm_1
-1.00352e+18	85	44	Study_2_Arm_1
-1.36223e+18	-25	92	Study_2_Arm_1
-1.36223e+18	40	92	Study_2_Arm_1
-1.36223e+18	82	88	Study_2_Arm_1
-1.36223e+18	123	93	Study_2_Arm_1
-1.36223e+18	135	102	Study_2_Arm_1
-1.36223e+18	208	102	Study_2_Arm_1
-1.36223e+18	250	102	Study_2_Arm_1
-1.36223e+18	334	105	Study_2_Arm_1
-1.36223e+18	394	115	Study_2_Arm_1
-2.95621e+18	-8	40	Study_2_Arm_1
-2.95621e+18	42	71	Study_2_Arm_1
-2.95621e+18	37	50	Study_2_Arm_1
8.55059e+18	-41	60	Study_2_Arm_2
8.55059e+18	40	100	Study_2_Arm_2
8.55059e+18	82	80	Study_2_Arm_2
8.55059e+18	124	88	Study_2_Arm_2
8.55059e+18	167	97	Study_2_Arm_2
8.59226e+16	-15	23	Study_2_Arm_2
8.59226e+16	41	30	Study_2_Arm_2
8.59226e+16	83	34	Study_2_Arm_2
8.59226e+16	124	32	Study_2_Arm_2
8.59226e+16	165	26	Study_2_Arm_2
8.59226e+16	207	28	Study_2_Arm_2
8.59226e+16	250	28	Study_2_Arm_2
8.59226e+16	314	26	Study_2_Arm_2
8.59226e+16	378	29	Study_2_Arm_2
8.59226e+16	435	29	Study_2_Arm_2
8.59226e+16	341	25	Study_2_Arm_2
-9.17996e+17	-24	34	Study_2_Arm_1
-9.17996e+17	26	39	Study_2_Arm_1
-9.17996e+17	82	47	Study_2_Arm_1
8.31508e+18	-22	20	Study_2_Arm_2
8.31508e+18	42	40	Study_2_Arm_2
8.31508e+18	86	43	Study_2_Arm_2
8.31508e+18	128	40	Study_2_Arm_2
8.31508e+18	168	40	Study_2_Arm_2
8.31508e+18	209	40	Study_2_Arm_2
8.31508e+18	252	60	Study_2_Arm_2
-7.66386e+18	-10	21	Study_2_Arm_1
-7.66386e+18	40	14	Study_2_Arm_1
-7.66386e+18	82	6	Study_2_Arm_1
-7.66386e+18	131	6	Study_2_Arm_1
-7.66386e+18	173	6	Study_2_Arm_1
-7.66386e+18	229	6	Study_2_Arm_1
-7.66386e+18	271	7	Study_2_Arm_1
-7.66386e+18	316	8	Study_2_Arm_1
-7.66386e+18	355	11	Study_2_Arm_1
-7.66386e+18	418	13	Study_2_Arm_1
-1.12111e+18	-5	76	Study_2_Arm_1
-1.12111e+18	38	70	Study_2_Arm_1
-1.12111e+18	80	66	Study_2_Arm_1
-1.12111e+18	122	72	Study_2_Arm_1
-5.81832e+18	-5	19	Study_2_Arm_1
-5.81832e+18	42	16	Study_2_Arm_1
-5.81832e+18	84	16	Study_2_Arm_1
-5.81832e+18	133	17	Study_2_Arm_1
-5.81832e+18	175	13	Study_2_Arm_1
-5.64546e+18	-5	12	Study_2_Arm_2
-5.64546e+18	38	11	Study_2_Arm_2
-5.64546e+18	80	9	Study_2_Arm_2
-5.64546e+18	122	8	Study_2_Arm_2
-5.64546e+18	168	8	Study_2_Arm_2
-5.64546e+18	206	8	Study_2_Arm_2
-5.64546e+18	248	10	Study_2_Arm_2
-5.64546e+18	290	9	Study_2_Arm_2
-5.64546e+18	332	8	Study_2_Arm_2
8.89102e+17	-6	52	Study_2_Arm_2
8.89102e+17	37	56	Study_2_Arm_2
8.89102e+17	79	48	Study_2_Arm_2
8.89102e+17	121	48	Study_2_Arm_2
8.89102e+17	163	45	Study_2_Arm_2
8.89102e+17	205	41	Study_2_Arm_2
-4.35017e+18	-9	95	Study_2_Arm_1
-4.35017e+18	41	95	Study_2_Arm_1
-4.35017e+18	80	104	Study_2_Arm_1
-8.51528e+18	-8	34	Study_2_Arm_2
-8.51528e+18	41	31	Study_2_Arm_2
-8.51528e+18	57	NOT EVALUABLE	Study_2_Arm_2
2.62209e+18	-14	47	Study_2_Arm_1
2.62209e+18	41	47	Study_2_Arm_1
2.62209e+18	82	44	Study_2_Arm_1
2.62209e+18	125	43	Study_2_Arm_1
2.62209e+18	167	44	Study_2_Arm_1
4.48621e+18	-19	49	Study_2_Arm_2
4.48621e+18	38	26	Study_2_Arm_2
4.48621e+18	83	28	Study_2_Arm_2
4.48621e+18	121	28	Study_2_Arm_2
4.48621e+18	164	23	Study_2_Arm_2
4.48621e+18	206	21	Study_2_Arm_2
4.48621e+18	248	21	Study_2_Arm_2
4.48621e+18	290	21	Study_2_Arm_2
4.48621e+18	361	18	Study_2_Arm_2
4.48621e+18	416	21	Study_2_Arm_2
4.48621e+18	479	20	Study_2_Arm_2
-5.69497e+18	-9	21	Study_2_Arm_1
-5.69497e+18	41	23	Study_2_Arm_1
-5.69497e+18	82	22	Study_2_Arm_1
-5.69497e+18	126	23	Study_2_Arm_1
8.50158e+18	-5	27	Study_2_Arm_2
8.50158e+18	41	29	Study_2_Arm_2
8.50158e+18	83	24	Study_2_Arm_2
8.50158e+18	125	27	Study_2_Arm_2
8.50158e+18	167	28	Study_2_Arm_2
8.50158e+18	206	23	Study_2_Arm_2
8.50158e+18	248	37	Study_2_Arm_2
8.50158e+18	335	36	Study_2_Arm_2
8.50158e+18	374	40	Study_2_Arm_2
8.50158e+18	458	43	Study_2_Arm_2
8.50158e+18	293	36	Study_2_Arm_2
8.50158e+18	416	43	Study_2_Arm_2
3.30335e+18	-29	58	Study_2_Arm_2
3.30335e+18	41	70	Study_2_Arm_2
3.30335e+18	83	76	Study_2_Arm_2
-7.07216e+18	-14	90	Study_2_Arm_1
-7.07216e+18	41	53	Study_2_Arm_1
-7.07216e+18	86	44	Study_2_Arm_1
-3.7999e+18	-17	30	Study_2_Arm_1
-3.7999e+18	41	30	Study_2_Arm_1
-3.7999e+18	82	30	Study_2_Arm_1
-3.7999e+18	128	26	Study_2_Arm_1

## Sheet: Study3
Patient_Anonmyized	Treatment_Day	TargetLesionLongDiam_mm	Study_Arm
7.95844e+18	-7	48	Study_3_Arm_1
7.95844e+18	42	41	Study_3_Arm_1
7.95844e+18	84	46	Study_3_Arm_1
-6.57734e+18	-10	13.6	Study_3_Arm_1
-6.57734e+18	40	13.7	Study_3_Arm_1
-6.57734e+18	81	12.7	Study_3_Arm_1
-6.57734e+18	124	13.7	Study_3_Arm_1
6.4831e+17	-7	62	Study_3_Arm_1
6.4831e+17	36	65	Study_3_Arm_1
6.4831e+17	78	65	Study_3_Arm_1
6.4831e+17	120	54	Study_3_Arm_1
6.4831e+17	162	53	Study_3_Arm_1
6.4831e+17	204	34	Study_3_Arm_1
6.4831e+17	248	12	Study_3_Arm_1
6.4831e+17	288	14	Study_3_Arm_1
6.4831e+17	330	14	Study_3_Arm_1
5.26838e+18	-9	78.3	Study_3_Arm_1
5.26838e+18	40	80.6	Study_3_Arm_1
5.26838e+18	82	74.4	Study_3_Arm_1
5.26838e+18	124	72.9	Study_3_Arm_1
5.26838e+18	166	77.6	Study_3_Arm_1
-4.40985e+18	-5	20	Study_3_Arm_1
-4.40985e+18	42	21	Study_3_Arm_1
-4.40985e+18	84	16	Study_3_Arm_1
-4.40985e+18	127	10	Study_3_Arm_1
-4.40985e+18	168	8	Study_3_Arm_1
-4.40985e+18	210	10	Study_3_Arm_1
-4.40985e+18	252	10	Study_3_Arm_1
-7.37357e+18	-9	44	Study_3_Arm_1
-7.37357e+18	43	37	Study_3_Arm_1
-7.37357e+18	85	40	Study_3_Arm_1
-7.37357e+18	127	40	Study_3_Arm_1
-7.37357e+18	169	41	Study_3_Arm_1
-7.37357e+18	211	43	Study_3_Arm_1
-7.37357e+18	253	42	Study_3_Arm_1
-5.54125e+18	-7	16	Study_3_Arm_1
-5.54125e+18	40	10	Study_3_Arm_1
-5.54125e+18	86	8	Study_3_Arm_1
-5.54125e+18	132	5	Study_3_Arm_1
-5.54125e+18	176	5	Study_3_Arm_1
-5.54125e+18	217	5	Study_3_Arm_1
8.62239e+18	-7	38	Study_3_Arm_1
8.62239e+18	39	33	Study_3_Arm_1
8.62239e+18	82	27	Study_3_Arm_1
8.62239e+18	124	15	Study_3_Arm_1
8.62239e+18	166	6	Study_3_Arm_1
8.62239e+18	208	4	Study_3_Arm_1
8.62239e+18	250	5	Study_3_Arm_1
-9.21267e+18	-20	46	Study_3_Arm_1
-9.21267e+18	40	43	Study_3_Arm_1
-9.21267e+18	82	40	Study_3_Arm_1
-9.21267e+18	124	32	Study_3_Arm_1
-9.21267e+18	166	25	Study_3_Arm_1
-9.21267e+18	208	24	Study_3_Arm_1
2.67671e+18	-10	16	Study_3_Arm_1
2.67671e+18	36	15	Study_3_Arm_1
2.67671e+18	79	15	Study_3_Arm_1
2.67671e+18	122	16	Study_3_Arm_1
2.67671e+18	165	13	Study_3_Arm_1
2.67671e+18	207	20	Study_3_Arm_1
2.67671e+18	253	27	Study_3_Arm_1
6.78639e+18	-4	100	Study_3_Arm_1
6.78639e+18	38	100	Study_3_Arm_1
6.78639e+18	81	88	Study_3_Arm_1
6.78639e+18	122	88	Study_3_Arm_1
6.78639e+18	179	88	Study_3_Arm_1
-8.64619e+18	-10	22	Study_3_Arm_1
-8.64619e+18	43	23	Study_3_Arm_1
-8.64619e+18	85	34	Study_3_Arm_1
-4.5767e+18	-14	52	Study_3_Arm_1
-4.5767e+18	43	36	Study_3_Arm_1
-4.5767e+18	84	36	Study_3_Arm_1
-4.5767e+18	127	29	Study_3_Arm_1
-4.5767e+18	169	30	Study_3_Arm_1
-4.5767e+18	213	30	Study_3_Arm_1
3.55047e+18	-5	34	Study_3_Arm_1
3.55047e+18	38	34	Study_3_Arm_1
3.55047e+18	81	31	Study_3_Arm_1
3.55047e+18	120	31	Study_3_Arm_1
3.55047e+18	169	30	Study_3_Arm_1
3.55047e+18	211	29	Study_3_Arm_1
3.55047e+18	253	16	Study_3_Arm_1
3.55047e+18	295	20	Study_3_Arm_1
6.45335e+18	-4	10	Study_3_Arm_1
6.45335e+18	39	4	Study_3_Arm_1
6.45335e+18	80	4	Study_3_Arm_1
6.45335e+18	122	4	Study_3_Arm_1
6.45335e+18	164	4	Study_3_Arm_1
6.45335e+18	206	4	Study_3_Arm_1
-3.69324e+18	-1	18	Study_3_Arm_1
-3.69324e+18	42	0	Study_3_Arm_1
-3.69324e+18	85	0	Study_3_Arm_1
-3.69324e+18	126	0	Study_3_Arm_1
-3.69324e+18	168	0	Study_3_Arm_1
-3.69324e+18	214	0	Study_3_Arm_1
-5.39532e+18	-10	36	Study_3_Arm_1
-5.39532e+18	40	33	Study_3_Arm_1
-5.39532e+18	82	30	Study_3_Arm_1
-5.39532e+18	124	26	Study_3_Arm_1
-5.39532e+18	180	26	Study_3_Arm_1
-5.39532e+18	222	26	Study_3_Arm_1
-5.39532e+18	253	27	Study_3_Arm_1
-2.9639e+17	-12	10	Study_3_Arm_2
-2.9639e+17	43	9	Study_3_Arm_2
-2.9639e+17	84	8	Study_3_Arm_2
-2.9639e+17	127	10	Study_3_Arm_2
-2.9639e+17	169	10	Study_3_Arm_2
-2.9639e+17	211	10	Study_3_Arm_2
-2.9639e+17	253	13	Study_3_Arm_2
-4.96087e+18	-13	14	Study_3_Arm_2
-4.96087e+18	37	16	Study_3_Arm_2
-4.96087e+18	79	16	Study_3_Arm_2
-4.96087e+18	120	17	Study_3_Arm_2
-4.96087e+18	162	17	Study_3_Arm_2
-4.96087e+18	205	16	Study_3_Arm_2
-4.96087e+18	247	16	Study_3_Arm_2
-4.96087e+18	303	14	Study_3_Arm_2
-1.945e+18	-13	15.7	Study_3_Arm_2
-1.945e+18	40	14.9	Study_3_Arm_2
-1.945e+18	82	12.6	Study_3_Arm_2
-1.945e+18	127	13.5	Study_3_Arm_2
-1.945e+18	171	14.2	Study_3_Arm_2
8.90084e+17	-8	23	Study_3_Arm_2
8.90084e+17	37	26	Study_3_Arm_2
8.90084e+17	79	28	Study_3_Arm_2
8.53994e+18	-20	16	Study_3_Arm_2
8.53994e+18	40	19	Study_3_Arm_2
8.53994e+18	82	11	Study_3_Arm_2
8.53994e+18	124	12	Study_3_Arm_2
8.53994e+18	166	14	Study_3_Arm_2
8.53994e+18	208	14	Study_3_Arm_2
8.53994e+18	257	15	Study_3_Arm_2
8.53994e+18	299	16	Study_3_Arm_2
8.53994e+18	341	17	Study_3_Arm_2
8.28794e+18	-7	15	Study_3_Arm_2
8.28794e+18	39	8	Study_3_Arm_2
8.28794e+18	78	6	Study_3_Arm_2
8.28794e+18	127	6	Study_3_Arm_2
8.28794e+18	169	6	Study_3_Arm_2
8.28794e+18	218	6	Study_3_Arm_2
8.28794e+18	253	5	Study_3_Arm_2
8.28794e+18	298	5	Study_3_Arm_2
8.28794e+18	360	5	Study_3_Arm_2
8.28794e+18	423	5	Study_3_Arm_2
7.51515e+18	-6	30	Study_3_Arm_2
7.51515e+18	50	35	Study_3_Arm_2
7.51515e+18	97	35	Study_3_Arm_2
7.51515e+18	148	37	Study_3_Arm_2
2.50752e+18	-8	56	Study_3_Arm_2
2.50752e+18	36	55	Study_3_Arm_2
2.50752e+18	92	60	Study_3_Arm_2
8.73825e+17	-19	10	Study_3_Arm_2
8.73825e+17	37	10	Study_3_Arm_2
8.73825e+17	84	10	Study_3_Arm_2
8.73825e+17	125	10	Study_3_Arm_2
8.73825e+17	164	11.2	Study_3_Arm_2
8.73825e+17	209	11	Study_3_Arm_2
8.73825e+17	251	11	Study_3_Arm_2
8.73825e+17	293	12	Study_3_Arm_2
8.73825e+17	335	12	Study_3_Arm_2
-6.80422e+17	-4	40	Study_3_Arm_2
-6.80422e+17	42	40	Study_3_Arm_2
-6.80422e+17	84	37	Study_3_Arm_2
-6.80422e+17	126	37	Study_3_Arm_2
-6.80422e+17	168	38	Study_3_Arm_2
-6.80422e+17	207	38	Study_3_Arm_2
4.18644e+18	-13	10.7	Study_3_Arm_2
4.18644e+18	36	14.8	Study_3_Arm_2
4.18644e+18	78	17.3	Study_3_Arm_2
-5.72576e+17	-4	42.6	Study_3_Arm_2
-5.72576e+17	43	48.4	Study_3_Arm_2
-5.72576e+17	88	36.7	Study_3_Arm_2
8.68056e+18	-5	13.4	Study_3_Arm_2
8.68056e+18	42	13.2	Study_3_Arm_2
8.68056e+18	84	15.3	Study_3_Arm_2
8.68056e+18	123	15.5	Study_3_Arm_2
8.68056e+18	164	17.9	Study_3_Arm_2
6.51679e+18	-7	18.5	Study_3_Arm_2
6.51679e+18	38	14.3	Study_3_Arm_2
6.51679e+18	80	9.6	Study_3_Arm_2
6.51679e+18	122	9.4	Study_3_Arm_2
6.51679e+18	164	8.1	Study_3_Arm_2
6.51679e+18	206	9.5	Study_3_Arm_2
4.99154e+18	-3	17	Study_3_Arm_2
4.99154e+18	42	15	Study_3_Arm_2
4.99154e+18	84	13	Study_3_Arm_2
4.99154e+18	125	13	Study_3_Arm_2
4.99154e+18	168	13	Study_3_Arm_2
4.99154e+18	210	13	Study_3_Arm_2
4.99154e+18	259	13	Study_3_Arm_2
8.14298e+18	-7	23	Study_3_Arm_2
8.14298e+18	43	20	Study_3_Arm_2
8.14298e+18	86	21	Study_3_Arm_2
8.14298e+18	127	20	Study_3_Arm_2
-8.47327e+18	-2	10	Study_3_Arm_2
-8.47327e+18	41	9	Study_3_Arm_2
-8.47327e+18	80	4	Study_3_Arm_2
-8.47327e+18	108	4	Study_3_Arm_2
2.7683e+18	-6	49	Study_3_Arm_2
2.7683e+18	42	47	Study_3_Arm_2
2.7683e+18	84	48	Study_3_Arm_2
2.7683e+18	128	48	Study_3_Arm_2
2.7683e+18	171	47	Study_3_Arm_2
2.7683e+18	213	46	Study_3_Arm_2
2.7683e+18	258	46	Study_3_Arm_2
2.7683e+18	300	46	Study_3_Arm_2
2.7683e+18	344	46	Study_3_Arm_2
2.7683e+18	405	46	Study_3_Arm_2
2.3574e+18	-7	11	Study_3_Arm_2
2.3574e+18	41	11	Study_3_Arm_2
2.3574e+18	83	11	Study_3_Arm_2
2.3574e+18	122	11	Study_3_Arm_2
2.3574e+18	167	11	Study_3_Arm_2
2.3574e+18	209	8	Study_3_Arm_2
2.3574e+18	251	8	Study_3_Arm_2
2.3574e+18	293	8	Study_3_Arm_2
1.5896e+18	-6	39	Study_3_Arm_2
1.5896e+18	40	43	Study_3_Arm_2
1.5896e+18	82	47	Study_3_Arm_2
-8.86806e+17	-14	17	Study_3_Arm_2
-8.86806e+17	41	18	Study_3_Arm_2
-8.86806e+17	83	9	Study_3_Arm_2
-8.86806e+17	125	9	Study_3_Arm_2
-8.86806e+17	167	9	Study_3_Arm_2
-8.86806e+17	209	10	Study_3_Arm_2
-8.86806e+17	251	6	Study_3_Arm_2
-8.86806e+17	293	5	Study_3_Arm_2
-8.86806e+17	331	5	Study_3_Arm_2
-5.77674e+18	-6	35	Study_3_Arm_2
-5.77674e+18	38	33	Study_3_Arm_2
-5.77674e+18	101	32	Study_3_Arm_2
-5.77674e+18	143	35	Study_3_Arm_2
-7.42499e+18	-15	34	Study_3_Arm_2
-7.42499e+18	40	33	Study_3_Arm_2
-7.42499e+18	82	32	Study_3_Arm_2
-7.42499e+18	124	35	Study_3_Arm_2
-7.42499e+18	166	41	Study_3_Arm_2
-7.42499e+18	208	39	Study_3_Arm_2
8.83642e+16	-4	85	Study_3_Arm_2
8.83642e+16	50	65	Study_3_Arm_2
8.83642e+16	92	57	Study_3_Arm_2
7.59081e+18	-23	41	Study_3_Arm_2
7.59081e+18	41	41	Study_3_Arm_2
7.59081e+18	83	35	Study_3_Arm_2
7.59081e+18	121	36	Study_3_Arm_2
7.59081e+18	163	37	Study_3_Arm_2
7.59081e+18	209	37	Study_3_Arm_2
7.59081e+18	251	39	Study_3_Arm_2
3.2339e+18	-13	30.5	Study_3_Arm_2
3.2339e+18	43	34.4	Study_3_Arm_2
3.2339e+18	87	31.4	Study_3_Arm_2
3.2339e+18	135	37.9	Study_3_Arm_2
3.2339e+18	176	40.7	Study_3_Arm_2
3.2339e+18	226	32.2	Study_3_Arm_2
3.2339e+18	264	37.2	Study_3_Arm_2
2.71923e+18	-4	10	Study_3_Arm_2
2.71923e+18	39	10	Study_3_Arm_2
2.71923e+18	92	10	Study_3_Arm_2
2.71923e+18	138	11	Study_3_Arm_2
2.71923e+18	183	14	Study_3_Arm_2
2.71923e+18	225	15	Study_3_Arm_2
2.71923e+18	268	15	Study_3_Arm_2
2.71923e+18	310	15	Study_3_Arm_2
2.71923e+18	352	22	Study_3_Arm_2
-3.71061e+18	-12	11	Study_3_Arm_2
-3.71061e+18	38	11	Study_3_Arm_2
-3.71061e+18	80	11	Study_3_Arm_2
-3.71061e+18	130	11	Study_3_Arm_2
-3.71061e+18	171	11	Study_3_Arm_2
-3.71061e+18	211	11	Study_3_Arm_2
-3.71061e+18	253	11	Study_3_Arm_2
-3.71061e+18	288	11	Study_3_Arm_2
-3.71061e+18	331	11	Study_3_Arm_2
-8.62633e+18	-9	32	Study_3_Arm_2
-8.62633e+18	43	32	Study_3_Arm_2
-8.62633e+18	85	33	Study_3_Arm_2
-8.62633e+18	127	34	Study_3_Arm_2
-8.62633e+18	169	33	Study_3_Arm_2
-8.62633e+18	211	32	Study_3_Arm_2
-8.62633e+18	232	39	Study_3_Arm_2
-7.39639e+18	-16	27	Study_3_Arm_2
-7.39639e+18	36	10	Study_3_Arm_2
-7.39639e+18	78	10	Study_3_Arm_2
-7.39639e+18	125	10	Study_3_Arm_2
-7.39639e+18	169	10	Study_3_Arm_2
-7.39639e+18	204	10	Study_3_Arm_2
-7.39639e+18	246	10	Study_3_Arm_2
-4.15297e+18	-8	63	Study_3_Arm_2
-4.15297e+18	44	63	Study_3_Arm_2
-4.15297e+18	98	50	Study_3_Arm_2
-4.15297e+18	148	48	Study_3_Arm_2
-4.15297e+18	197	48	Study_3_Arm_2
-4.15297e+18	239	48	Study_3_Arm_2
-4.15297e+18	287	45	Study_3_Arm_2
-4.15297e+18	336	45	Study_3_Arm_2
-4.15297e+18	378	45	Study_3_Arm_2
-7.15329e+18	-8	28	Study_3_Arm_2
-7.15329e+18	43	22	Study_3_Arm_2
-7.15329e+18	87	22	Study_3_Arm_2
-7.15329e+18	133	22	Study_3_Arm_2
-7.15329e+18	188	18	Study_3_Arm_2
-7.15329e+18	231	18	Study_3_Arm_2
-7.15329e+18	267	16	Study_3_Arm_2
-8.94038e+18	-14	53	Study_3_Arm_2
-8.94038e+18	48	NOT EVALUABLE	Study_3_Arm_2
-8.94038e+18	89	NOT EVALUABLE	Study_3_Arm_2
8.63606e+18	-7	43.6	Study_3_Arm_2
8.63606e+18	41	56.7	Study_3_Arm_2
8.63606e+18	64	69	Study_3_Arm_2
-6.50603e+18	-4	25.7	Study_3_Arm_2
-6.50603e+18	43	24.4	Study_3_Arm_2
-6.50603e+18	85	19.6	Study_3_Arm_2
-6.50603e+18	127	18.8	Study_3_Arm_2
-6.50603e+18	169	15	Study_3_Arm_2
-6.50603e+18	211	17	Study_3_Arm_2
-6.50603e+18	253	16.1	Study_3_Arm_2
-6.50603e+18	288	16.2	Study_3_Arm_2
-3.42873e+18	-1	20	Study_3_Arm_2
-3.42873e+18	42	24	Study_3_Arm_2
-3.42873e+18	84	29	Study_3_Arm_2
3.97513e+18	-5	35	Study_3_Arm_2
3.97513e+18	40	26	Study_3_Arm_2
3.97513e+18	82	25	Study_3_Arm_2
3.97513e+18	124	26	Study_3_Arm_2
3.97513e+18	165	26	Study_3_Arm_2
3.97513e+18	207	24	Study_3_Arm_2
3.97513e+18	249	24	Study_3_Arm_2
3.97513e+18	292	24	Study_3_Arm_2
4.08531e+18	-8	24	Study_3_Arm_2
4.08531e+18	37	24	Study_3_Arm_2
4.08531e+18	77	19	Study_3_Arm_2
4.08531e+18	128	22	Study_3_Arm_2
4.08531e+18	173	28	Study_3_Arm_2
-3.62608e+18	-2	17	Study_3_Arm_2
-3.62608e+18	40	NOT EVALUABLE	Study_3_Arm_2
-3.62608e+18	84	64	Study_3_Arm_2
3.76647e+18	-7	25	Study_3_Arm_2
3.76647e+18	41	26	Study_3_Arm_2
3.76647e+18	83	26	Study_3_Arm_2
3.76647e+18	124	26	Study_3_Arm_2
3.76647e+18	167	26	Study_3_Arm_2
3.76647e+18	208	23	Study_3_Arm_2
3.76647e+18	250	23	Study_3_Arm_2
5.02595e+18	-5	40	Study_3_Arm_2
5.02595e+18	36	12	Study_3_Arm_2
5.02595e+18	82	18	Study_3_Arm_2
5.02595e+18	124	20	Study_3_Arm_2
5.02595e+18	166	25	Study_3_Arm_2
2.17121e+18	-4	16	Study_3_Arm_2
2.17121e+18	36	13	Study_3_Arm_2
2.17121e+18	81	10	Study_3_Arm_2
2.17121e+18	122	12	Study_3_Arm_2
2.17121e+18	164	11	Study_3_Arm_2
2.17121e+18	207	11	Study_3_Arm_2
2.17121e+18	248	14	Study_3_Arm_2
2.17121e+18	291	12	Study_3_Arm_2
4.84314e+16	-6	23	Study_3_Arm_2
4.84314e+16	39	14	Study_3_Arm_2
4.84314e+16	81	11	Study_3_Arm_2
4.84314e+16	126	11	Study_3_Arm_2
4.84314e+16	165	11	Study_3_Arm_2
4.84314e+16	219	11	Study_3_Arm_2
-4.61695e+18	-43	10.1	Study_3_Arm_2
-4.61695e+18	42	5.3	Study_3_Arm_2
-4.61695e+18	84	TOO SMALL TO MEASURE	Study_3_Arm_2
-4.61695e+18	121	TOO SMALL TO MEASURE	Study_3_Arm_2
-4.61695e+18	170	TOO SMALL TO MEASURE	Study_3_Arm_2
-4.61695e+18	211	TOO SMALL TO MEASURE	Study_3_Arm_2
-4.61695e+18	255	TOO SMALL TO MEASURE	Study_3_Arm_2
-4.61695e+18	296	TOO SMALL TO MEASURE	Study_3_Arm_2
3.71675e+18	-25	17.6	Study_3_Arm_2
3.71675e+18	44	20.2	Study_3_Arm_2
3.71675e+18	85	22.7	Study_3_Arm_2
3.71675e+18	127	25	Study_3_Arm_2
3.71675e+18	169	30.7	Study_3_Arm_2
-4.85649e+18	-11	14	Study_3_Arm_2
-4.85649e+18	44	12	Study_3_Arm_2
-4.85649e+18	85	5	Study_3_Arm_2
-4.85649e+18	127	5	Study_3_Arm_2
-4.85649e+18	169	5	Study_3_Arm_2
-4.85649e+18	211	5	Study_3_Arm_2
-4.85649e+18	253	4	Study_3_Arm_2
-4.85649e+18	294	NOT EVALUABLE	Study_3_Arm_2
7.71445e+18	-3	15	Study_3_Arm_2
7.71445e+18	41	15	Study_3_Arm_2
7.71445e+18	88	7	Study_3_Arm_2
7.71445e+18	134	5	Study_3_Arm_2
7.71445e+18	169	5	Study_3_Arm_2
-9.82023e+17	-12	31	Study_3_Arm_2
-9.82023e+17	44	30	Study_3_Arm_2
-9.82023e+17	85	36	Study_3_Arm_2
1.38781e+18	-17	37	Study_3_Arm_2
1.38781e+18	42	38	Study_3_Arm_2
1.38781e+18	84	33	Study_3_Arm_2
1.38781e+18	126	33	Study_3_Arm_2
1.38781e+18	168	36	Study_3_Arm_2
1.38781e+18	211	38	Study_3_Arm_2
1.38781e+18	254	36	Study_3_Arm_2
1.38781e+18	295	37	Study_3_Arm_2
1.38781e+18	338	33	Study_3_Arm_2
1.38781e+18	400	3.3	Study_3_Arm_2
1.02607e+18	-8	11	Study_3_Arm_2
1.02607e+18	44	11	Study_3_Arm_2
1.02607e+18	86	11	Study_3_Arm_2
1.02607e+18	126	9	Study_3_Arm_2
1.02607e+18	167	9.5	Study_3_Arm_2
1.02607e+18	209	11.5	Study_3_Arm_2
1.02607e+18	253	9	Study_3_Arm_2
-7.43565e+18	-23	19	Study_3_Arm_2
-7.43565e+18	35	19	Study_3_Arm_2
-7.43565e+18	77	23	Study_3_Arm_2
-7.43565e+18	118	20	Study_3_Arm_2
-7.43565e+18	160	21	Study_3_Arm_2
-7.43565e+18	211	38	Study_3_Arm_2
-1.09037e+18	-10	55.6	Study_3_Arm_2
-1.09037e+18	37	57.3	Study_3_Arm_2
-1.09037e+18	85	30.9	Study_3_Arm_2
-1.09037e+18	127	19.7	Study_3_Arm_2
-1.09037e+18	169	16.6	Study_3_Arm_2
-2.04935e+18	-10	20	Study_3_Arm_2
-2.04935e+18	39	21	Study_3_Arm_2
-2.04935e+18	78	21	Study_3_Arm_2
-2.04935e+18	120	21	Study_3_Arm_2
-2.04935e+18	159	21	Study_3_Arm_2
-2.04935e+18	200	20	Study_3_Arm_2
3.41161e+18	-19	34.6	Study_3_Arm_2
3.41161e+18	42	34	Study_3_Arm_2
3.41161e+18	82	44.3	Study_3_Arm_2
3.41161e+18	125	44	Study_3_Arm_2
3.41161e+18	169	46	Study_3_Arm_2
8.65008e+18	1	20	Study_3_Arm_2
8.65008e+18	41	18	Study_3_Arm_2
8.65008e+18	83	22	Study_3_Arm_2
8.65008e+18	83	22	Study_3_Arm_2
-8.37109e+18	-7	29	Study_3_Arm_2
-8.37109e+18	39	28	Study_3_Arm_2
-8.37109e+18	84	24	Study_3_Arm_2
-8.37109e+18	125	28	Study_3_Arm_2
-8.37109e+18	167	31	Study_3_Arm_2
-8.37109e+18	209	32	Study_3_Arm_2
7.67484e+18	-21	20	Study_3_Arm_2
7.67484e+18	41	15	Study_3_Arm_2
7.67484e+18	77	14	Study_3_Arm_2
-7.60585e+18	-4	52	Study_3_Arm_2
-7.60585e+18	39	52	Study_3_Arm_2
-7.60585e+18	80	54	Study_3_Arm_2
-7.60585e+18	123	61	Study_3_Arm_2
-7.60585e+18	165	62	Study_3_Arm_2
-7.60585e+18	207	69	Study_3_Arm_2
2.61125e+18	-20	22	Study_3_Arm_2
2.61125e+18	43	24	Study_3_Arm_2
2.61125e+18	84	22	Study_3_Arm_2
2.61125e+18	126	23	Study_3_Arm_2
2.61125e+18	168	19.1	Study_3_Arm_2
2.61125e+18	210	21.3	Study_3_Arm_2
7.60875e+18	-7	33	Study_3_Arm_2
7.60875e+18	41	41	Study_3_Arm_2
7.60875e+18	83	37	Study_3_Arm_2
7.60875e+18	127	46	Study_3_Arm_2
7.60875e+18	167	50	Study_3_Arm_2
7.60875e+18	218	62	Study_3_Arm_2
1.79213e+18	-3	80	Study_3_Arm_2
1.79213e+18	41	80	Study_3_Arm_2
1.79213e+18	79	90	Study_3_Arm_2
4.52435e+17	-21	35	Study_3_Arm_2
4.52435e+17	42	27	Study_3_Arm_2
4.52435e+17	82	20	Study_3_Arm_2
4.52435e+17	124	21	Study_3_Arm_2
4.52435e+17	168	22	Study_3_Arm_2
4.52435e+17	210	23	Study_3_Arm_2
-2.70161e+18	-12	13.95	Study_3_Arm_2
-2.70161e+18	42	7.77	Study_3_Arm_2
-2.70161e+18	85	7.36	Study_3_Arm_2
-2.70161e+18	126	7.02	Study_3_Arm_2
-2.70161e+18	168	5.47	Study_3_Arm_2
-2.70161e+18	210	5.6	Study_3_Arm_2
5.51853e+18	-7	20.5	Study_3_Arm_2
5.51853e+18	41	22.5	Study_3_Arm_2
5.51853e+18	84	20.8	Study_3_Arm_2
-5.51634e+18	-21	33.92	Study_3_Arm_2
-5.51634e+18	42	30.89	Study_3_Arm_2
-5.51634e+18	84	35.67	Study_3_Arm_2
-5.51634e+18	126	31.54	Study_3_Arm_2
-5.51634e+18	169	33.2	Study_3_Arm_2
-5.51634e+18	211	32.46	Study_3_Arm_2
-5.51634e+18	253	31.8	Study_3_Arm_2
3.11308e+18	-13	59	Study_3_Arm_3
3.11308e+18	44	34	Study_3_Arm_3
3.11308e+18	84	25	Study_3_Arm_3
3.11308e+18	126	21	Study_3_Arm_3
3.11308e+18	168	16	Study_3_Arm_3
3.11308e+18	210	0	Study_3_Arm_3
3.11308e+18	253	0	Study_3_Arm_3
1.75825e+18	-16	11	Study_3_Arm_3
1.75825e+18	43	11	Study_3_Arm_3
1.75825e+18	84	10	Study_3_Arm_3
1.75825e+18	133	9	Study_3_Arm_3
6.19962e+18	-13	60.8	Study_3_Arm_3
6.19962e+18	38	66.3	Study_3_Arm_3
6.19962e+18	80	68.9	Study_3_Arm_3
6.19962e+18	122	67.3	Study_3_Arm_3
6.19962e+18	170	80.2	Study_3_Arm_3
6.19962e+18	211	84.2	Study_3_Arm_3
6.19962e+18	149	81.6	Study_3_Arm_3
7.74409e+18	-8	18	Study_3_Arm_3
7.74409e+18	42	18	Study_3_Arm_3
7.74409e+18	84	19	Study_3_Arm_3
7.74409e+18	126	20	Study_3_Arm_3
7.74409e+18	168	23	Study_3_Arm_3
7.74409e+18	210	22	Study_3_Arm_3
4.20069e+18	-7	18.9	Study_3_Arm_3
4.20069e+18	42	39.3	Study_3_Arm_3
4.20069e+18	84	37.3	Study_3_Arm_3
4.20069e+18	126	35.4	Study_3_Arm_3
4.20069e+18	167	35.8	Study_3_Arm_3
4.20069e+18	210	39.2	Study_3_Arm_3
4.20069e+18	252	41.3	Study_3_Arm_3
-8.33544e+18	-27	40	Study_3_Arm_3
-8.33544e+18	43	53	Study_3_Arm_3
-8.33544e+18	84	53	Study_3_Arm_3
-8.33544e+18	127	53	Study_3_Arm_3
-8.33544e+18	171	57	Study_3_Arm_3
-1.23157e+17	-11	49	Study_3_Arm_3
-1.23157e+17	42	42	Study_3_Arm_3
-1.23157e+17	85	44	Study_3_Arm_3
-1.23157e+17	126	41	Study_3_Arm_3
-1.23157e+17	169	42	Study_3_Arm_3
-1.23157e+17	210	42	Study_3_Arm_3
-1.23157e+17	259	41	Study_3_Arm_3
1.07357e+17	-8	12	Study_3_Arm_3
1.07357e+17	42	12	Study_3_Arm_3
1.07357e+17	84	8	Study_3_Arm_3
1.07357e+17	126	9	Study_3_Arm_3
1.07357e+17	168	0	Study_3_Arm_3
1.07357e+17	210	0	Study_3_Arm_3
1.07357e+17	252	0	Study_3_Arm_3
-4.54724e+18	-6	21	Study_3_Arm_3
-4.54724e+18	42	15	Study_3_Arm_3
-4.54724e+18	84	12	Study_3_Arm_3
-4.54724e+18	127	TOO SMALL TO MEASURE	Study_3_Arm_3
-4.54724e+18	171	0	Study_3_Arm_3
-4.54724e+18	217	0	Study_3_Arm_3
-4.54724e+18	259	7	Study_3_Arm_3
-4.54724e+18	301	7	Study_3_Arm_3
-4.74061e+18	-14	55	Study_3_Arm_3
-4.74061e+18	39	39	Study_3_Arm_3
-4.74061e+18	82	34	Study_3_Arm_3
-4.74061e+18	124	29	Study_3_Arm_3
-4.74061e+18	166	29	Study_3_Arm_3
-4.74061e+18	208	29	Study_3_Arm_3
2.9627e+18	-28	33	Study_3_Arm_3
2.9627e+18	43	38	Study_3_Arm_3
2.9627e+18	85	50	Study_3_Arm_3
2.9627e+18	129	52	Study_3_Arm_3
5.22772e+18	-8	20.4	Study_3_Arm_3
5.22772e+18	43	22.9	Study_3_Arm_3
5.22772e+18	85	26.1	Study_3_Arm_3
-4.17377e+18	-8	63	Study_3_Arm_3
-4.17377e+18	44	68	Study_3_Arm_3
-4.17377e+18	86	65	Study_3_Arm_3
-4.17377e+18	128	67	Study_3_Arm_3
-4.17377e+18	170	75	Study_3_Arm_3
-4.17377e+18	212	75	Study_3_Arm_3
-4.17377e+18	253	81	Study_3_Arm_3
-8.81901e+18	-6	27	Study_3_Arm_3
-8.81901e+18	42	39	Study_3_Arm_3
-8.81901e+18	89	53	Study_3_Arm_3
-7.951e+18	-13	16	Study_3_Arm_3
-7.951e+18	40	16	Study_3_Arm_3
-7.951e+18	82	4	Study_3_Arm_3
-7.951e+18	124	4	Study_3_Arm_3
-7.951e+18	166	4	Study_3_Arm_3
-7.951e+18	208	4	Study_3_Arm_3
2.60764e+17	-1	28	Study_3_Arm_3
2.60764e+17	42	25	Study_3_Arm_3
2.60764e+17	84	12	Study_3_Arm_3
2.60764e+17	126	0	Study_3_Arm_3
2.60764e+17	168	0	Study_3_Arm_3
2.60764e+17	210	0	Study_3_Arm_3
2.60764e+17	252	0	Study_3_Arm_3
2.60764e+17	294	0	Study_3_Arm_3
2.60764e+17	336	0	Study_3_Arm_3
2.60764e+17	378	0	Study_3_Arm_3
-8.66347e+18	-5	41	Study_3_Arm_3
-8.66347e+18	43	37	Study_3_Arm_3
-8.66347e+18	92	31	Study_3_Arm_3
-8.66347e+18	134	34	Study_3_Arm_3
-8.66347e+18	176	42	Study_3_Arm_3
-8.66347e+18	218	47	Study_3_Arm_3
-3.12911e+18	-6	50	Study_3_Arm_3
-3.12911e+18	37	53.5	Study_3_Arm_3
-3.12911e+18	80	52	Study_3_Arm_3
-3.12911e+18	121	66	Study_3_Arm_3
7.39792e+18	-14	74	Study_3_Arm_3
7.39792e+18	40	85	Study_3_Arm_3
7.39792e+18	81	101	Study_3_Arm_3
7.39792e+18	124	109	Study_3_Arm_3
7.39792e+18	166	NOT EVALUABLE	Study_3_Arm_3
1.51171e+17	-6	34	Study_3_Arm_3
1.51171e+17	35	34	Study_3_Arm_3
1.51171e+17	84	35	Study_3_Arm_3
1.51171e+17	123	35	Study_3_Arm_3
1.51171e+17	168	35	Study_3_Arm_3
1.51171e+17	210	35	Study_3_Arm_3
7.61118e+18	-14	38	Study_3_Arm_3
7.61118e+18	40	37	Study_3_Arm_3
7.61118e+18	85	39	Study_3_Arm_3
7.61118e+18	128	39	Study_3_Arm_3
7.61118e+18	169	40	Study_3_Arm_3
7.61118e+18	211	44	Study_3_Arm_3
7.61118e+18	260	42	Study_3_Arm_3
-5.34603e+18	-21	29	Study_3_Arm_3
-5.34603e+18	42	59	Study_3_Arm_3
-5.34603e+18	84	66	Study_3_Arm_3
8.66786e+18	-25	37	Study_3_Arm_3
8.66786e+18	40	37	Study_3_Arm_3
8.66786e+18	82	42	Study_3_Arm_3
8.66786e+18	124	49	Study_3_Arm_3
8.66786e+18	172	55	Study_3_Arm_3
8.66786e+18	211	31	Study_3_Arm_3
8.66786e+18	251	26	Study_3_Arm_3
-7.63759e+18	-19	14.3	Study_3_Arm_3
-7.63759e+18	38	25.8	Study_3_Arm_3
-7.63759e+18	72	28.3	Study_3_Arm_3
8.22937e+18	-22	34	Study_3_Arm_3
8.22937e+18	36	42	Study_3_Arm_3
8.22937e+18	78	44	Study_3_Arm_3
8.22937e+18	119	51	Study_3_Arm_3
8.22937e+18	168	59	Study_3_Arm_3
8.22937e+18	147	55	Study_3_Arm_3
7.83624e+18	-7	150	Study_3_Arm_3
7.83624e+18	43	150	Study_3_Arm_3
7.83624e+18	87	150	Study_3_Arm_3
7.83624e+18	129	150	Study_3_Arm_3
7.83624e+18	190	150	Study_3_Arm_3
-6.35381e+18	-20	88	Study_3_Arm_3
-6.35381e+18	46	88	Study_3_Arm_3
-6.35381e+18	85	85	Study_3_Arm_3
-6.35381e+18	132	85	Study_3_Arm_3
-6.35381e+18	176	85	Study_3_Arm_3
-6.35381e+18	234	90	Study_3_Arm_3
2.28302e+17	-7	20	Study_3_Arm_3
2.28302e+17	36	28	Study_3_Arm_3
2.28302e+17	76	28	Study_3_Arm_3
-5.31217e+18	-2	57	Study_3_Arm_3
-5.31217e+18	43	47	Study_3_Arm_3
-5.31217e+18	89	35	Study_3_Arm_3
-5.31217e+18	132	38	Study_3_Arm_3
-5.31217e+18	174	29	Study_3_Arm_3
-5.31217e+18	216	28	Study_3_Arm_3
-7.74159e+18	-29	36	Study_3_Arm_3
-7.74159e+18	41	46	Study_3_Arm_3
-7.74159e+18	80	49	Study_3_Arm_3
-7.74159e+18	127	54	Study_3_Arm_3
2.96557e+18	-26	70	Study_3_Arm_3
2.96557e+18	43	65	Study_3_Arm_3
2.96557e+18	85	63	Study_3_Arm_3
2.96557e+18	127	62	Study_3_Arm_3
2.96557e+18	168	62	Study_3_Arm_3
2.96557e+18	179	62	Study_3_Arm_3
2.96557e+18	253	63	Study_3_Arm_3
2.96557e+18	295	62	Study_3_Arm_3
-1.74552e+16	-24	51	Study_3_Arm_3
-1.74552e+16	40	75	Study_3_Arm_3
-1.74552e+16	85	85	Study_3_Arm_3
-1.74552e+16	127	89	Study_3_Arm_3
-6.25865e+17	-28	57	Study_3_Arm_3
-6.25865e+17	45	58	Study_3_Arm_3
-6.25865e+17	85	58	Study_3_Arm_3
-6.25865e+17	130	58	Study_3_Arm_3
-6.25865e+17	173	58	Study_3_Arm_3
-6.25865e+17	212	58	Study_3_Arm_3
-8.41535e+18	-14	65	Study_3_Arm_3
-8.41535e+18	43	48	Study_3_Arm_3
-8.41535e+18	127	47	Study_3_Arm_3
-8.41535e+18	174	46	Study_3_Arm_3
-8.41535e+18	216	45	Study_3_Arm_3
5.66907e+18	-4	52	Study_3_Arm_3
5.66907e+18	42	54	Study_3_Arm_3
5.66907e+18	84	56	Study_3_Arm_3
5.66907e+18	126	57	Study_3_Arm_3
5.66907e+18	168	NOT EVALUABLE	Study_3_Arm_3
5.66907e+18	210	NOT EVALUABLE	Study_3_Arm_3
6.25575e+18	-7	20	Study_3_Arm_3
6.25575e+18	40	15	Study_3_Arm_3
6.25575e+18	82	15	Study_3_Arm_3
6.25575e+18	128	14	Study_3_Arm_3
6.25575e+18	173	13	Study_3_Arm_3
6.25575e+18	217	12	Study_3_Arm_3
6.25575e+18	257	12	Study_3_Arm_3
4.98142e+18	-21	17	Study_3_Arm_3
4.98142e+18	38	27	Study_3_Arm_3
4.98142e+18	80	51	Study_3_Arm_3
4.98142e+18	122	65	Study_3_Arm_3
-1.37125e+18	-14	78	Study_3_Arm_3
-1.37125e+18	36	85	Study_3_Arm_3
-1.37125e+18	71	85	Study_3_Arm_3
-1.37125e+18	124	86	Study_3_Arm_3
-1.37125e+18	167	90	Study_3_Arm_3
-1.37125e+18	208	90	Study_3_Arm_3
-1.37125e+18	250	103	Study_3_Arm_3
-1.90634e+18	-9	29	Study_3_Arm_3
-1.90634e+18	42	25	Study_3_Arm_3
-1.90634e+18	84	28	Study_3_Arm_3
-1.90634e+18	126	35	Study_3_Arm_3
-1.90634e+18	168	44	Study_3_Arm_3
-2.58542e+18	-8	47	Study_3_Arm_3
-2.58542e+18	39	47	Study_3_Arm_3
-2.58542e+18	81	45	Study_3_Arm_3
-2.58542e+18	125	45	Study_3_Arm_3
-2.58542e+18	165	48	Study_3_Arm_3
-2.58542e+18	208	48	Study_3_Arm_3
-2.58542e+18	249	49	Study_3_Arm_3
-2.58542e+18	291	52	Study_3_Arm_3
-2.58542e+18	333	67	Study_3_Arm_3
-7.57847e+18	-2	55	Study_3_Arm_3
-7.57847e+18	41	62	Study_3_Arm_3
-7.57847e+18	83	66	Study_3_Arm_3
1.75767e+18	-1	26	Study_3_Arm_3
1.75767e+18	42	17	Study_3_Arm_3
1.75767e+18	84	5	Study_3_Arm_3
1.75767e+18	126	5	Study_3_Arm_3
1.75767e+18	168	5	Study_3_Arm_3
1.75767e+18	210	5	Study_3_Arm_3
1.75767e+18	252	5	Study_3_Arm_3
-7.03049e+18	-8	100	Study_3_Arm_3
-7.03049e+18	42	106	Study_3_Arm_3
-7.03049e+18	85	105	Study_3_Arm_3
7.3502e+18	-14	19	Study_3_Arm_3
7.3502e+18	41	22	Study_3_Arm_3
7.3502e+18	92	25	Study_3_Arm_3
7.99343e+18	-17	10.5	Study_3_Arm_4
7.99343e+18	41	11	Study_3_Arm_4
7.99343e+18	84	11	Study_3_Arm_4
7.99343e+18	125	12	Study_3_Arm_4
7.99343e+18	167	14	Study_3_Arm_4
-1.38047e+18	-15	29	Study_3_Arm_4
-1.38047e+18	36	29	Study_3_Arm_4
-1.38047e+18	80	25	Study_3_Arm_4
-1.38047e+18	121	27	Study_3_Arm_4
-1.38047e+18	179	25	Study_3_Arm_4
-1.38047e+18	233	23	Study_3_Arm_4
-1.38047e+18	282	21	Study_3_Arm_4
-1.38047e+18	336	17	Study_3_Arm_4
8.89912e+18	-6	38	Study_3_Arm_4
8.89912e+18	37	41	Study_3_Arm_4
8.89912e+18	79	42	Study_3_Arm_4
-5.76629e+18	-8	46.8	Study_3_Arm_4
-5.76629e+18	41	51.7	Study_3_Arm_4
-5.76629e+18	84	61.3	Study_3_Arm_4
-5.56881e+17	-6	18.4	Study_3_Arm_4
-5.56881e+17	42	15	Study_3_Arm_4
-5.56881e+17	84	15.4	Study_3_Arm_4
-5.56881e+17	126	16.6	Study_3_Arm_4
-5.56881e+17	168	16.4	Study_3_Arm_4
-5.56881e+17	211	15.6	Study_3_Arm_4
-5.56881e+17	252	16.6	Study_3_Arm_4
-5.56881e+17	295	15.1	Study_3_Arm_4
-5.56881e+17	337	14.9	Study_3_Arm_4
-5.56881e+17	379	15.4	Study_3_Arm_4
9.25689e+17	-6	55.9	Study_3_Arm_4
9.25689e+17	46	70.4	Study_3_Arm_4
9.25689e+17	84	70	Study_3_Arm_4
9.25689e+17	130	78	Study_3_Arm_4
9.25689e+17	175	68	Study_3_Arm_4
-9.07645e+18	-12	13	Study_3_Arm_4
-9.07645e+18	42	13.5	Study_3_Arm_4
-9.07645e+18	84	13.7	Study_3_Arm_4
-9.07645e+18	126	5	Study_3_Arm_4
-9.07645e+18	169	5.2	Study_3_Arm_4
-9.07645e+18	211	0	Study_3_Arm_4
-9.07645e+18	253	0	Study_3_Arm_4
-9.07645e+18	297	0	Study_3_Arm_4
-9.07645e+18	338	0	Study_3_Arm_4
-5.82519e+18	-9	47.8	Study_3_Arm_4
-5.82519e+18	41	51.3	Study_3_Arm_4
-5.82519e+18	82	57.6	Study_3_Arm_4
-5.82519e+18	126	75	Study_3_Arm_4
-8.72205e+18	-1	22.8	Study_3_Arm_4
-8.72205e+18	41	24.9	Study_3_Arm_4
-8.72205e+18	82	24.4	Study_3_Arm_4
-7.498e+18	-7	77.6	Study_3_Arm_4
-7.498e+18	41	85.2	Study_3_Arm_4
-7.498e+18	84	100.7	Study_3_Arm_4
4.11302e+18	-14	12.2	Study_3_Arm_4
4.11302e+18	41	12	Study_3_Arm_4
4.11302e+18	84	14.1	Study_3_Arm_4
4.11302e+18	125	16.1	Study_3_Arm_4
-8.91916e+18	-26	51	Study_3_Arm_4
-8.91916e+18	40	78	Study_3_Arm_4
-8.91916e+18	82	80	Study_3_Arm_4
2.72301e+18	-6	22	Study_3_Arm_4
2.72301e+18	42	23	Study_3_Arm_4
2.72301e+18	84	23	Study_3_Arm_4
2.72301e+18	126	24	Study_3_Arm_4
2.72301e+18	169	21	Study_3_Arm_4
2.72301e+18	211	21	Study_3_Arm_4
2.72301e+18	253	21	Study_3_Arm_4
2.72301e+18	295	19	Study_3_Arm_4
2.72301e+18	337	20	Study_3_Arm_4
2.72301e+18	400	19	Study_3_Arm_4
-4.9917e+18	-23	83	Study_3_Arm_4
-4.9917e+18	37	42	Study_3_Arm_4
-4.9917e+18	83	0	Study_3_Arm_4
-4.9917e+18	125	0	Study_3_Arm_4
-4.9917e+18	163	0	Study_3_Arm_4
-4.9917e+18	204	0	Study_3_Arm_4
8.95746e+18	-22	27	Study_3_Arm_4
8.95746e+18	39	34	Study_3_Arm_4
8.95746e+18	79	34	Study_3_Arm_4
-4.52177e+18	-11	34	Study_3_Arm_4
-4.52177e+18	43	27	Study_3_Arm_4
-4.52177e+18	88	22.4	Study_3_Arm_4
-4.52177e+18	25	43	Study_3_Arm_4
7.97128e+18	-6	16.3	Study_3_Arm_4
7.97128e+18	37	17.9	Study_3_Arm_4
7.97128e+18	95	6	Study_3_Arm_4
7.97128e+18	137	5	Study_3_Arm_4
7.97128e+18	177	5	Study_3_Arm_4
7.97128e+18	217	5	Study_3_Arm_4
7.97128e+18	261	4	Study_3_Arm_4
7.97128e+18	305	4	Study_3_Arm_4
7.97128e+18	347	5	Study_3_Arm_4
-1.22057e+18	-7	53.2	Study_3_Arm_4
-1.22057e+18	39	62.2	Study_3_Arm_4
-1.22057e+18	81	52.9	Study_3_Arm_4
-1.22057e+18	123	39.5	Study_3_Arm_4
-1.22057e+18	165	43.8	Study_3_Arm_4
7.90544e+18	-14	11.6	Study_3_Arm_4
7.90544e+18	39	12.4	Study_3_Arm_4
7.90544e+18	89	11.1	Study_3_Arm_4
-2.77711e+18	-16	44	Study_3_Arm_4
-2.77711e+18	39	44	Study_3_Arm_4
-2.77711e+18	81	44	Study_3_Arm_4
-2.77711e+18	123	53	Study_3_Arm_4
-2.77711e+18	165	54	Study_3_Arm_4
2.15106e+18	-5	34	Study_3_Arm_4
2.15106e+18	43	34	Study_3_Arm_4
2.15106e+18	85	36	Study_3_Arm_4
2.15106e+18	127	38	Study_3_Arm_4
-2.24061e+17	-13	39	Study_3_Arm_4
-2.24061e+17	38	37	Study_3_Arm_4
-2.24061e+17	80	35	Study_3_Arm_4
-2.24061e+17	132	26	Study_3_Arm_4
-2.24061e+17	174	26	Study_3_Arm_4
-2.24061e+17	216	26	Study_3_Arm_4
-2.24061e+17	258	27	Study_3_Arm_4
-2.24061e+17	300	23	Study_3_Arm_4
-2.24061e+17	342	24	Study_3_Arm_4
4.42216e+18	-6	31	Study_3_Arm_4
4.42216e+18	42	48	Study_3_Arm_4
4.42216e+18	84	43	Study_3_Arm_4
4.42216e+18	126	43	Study_3_Arm_4
4.42216e+18	167	42	Study_3_Arm_4
4.42216e+18	209	38	Study_3_Arm_4
4.42216e+18	251	37	Study_3_Arm_4
5.81938e+16	-28	47	Study_3_Arm_4
5.81938e+16	43	46	Study_3_Arm_4
5.81938e+16	85	46	Study_3_Arm_4
5.81938e+16	127	48	Study_3_Arm_4
5.81938e+16	169	48	Study_3_Arm_4
5.81938e+16	211	48	Study_3_Arm_4
5.81938e+16	253	48	Study_3_Arm_4
5.81938e+16	304	48	Study_3_Arm_4
5.81938e+16	350	47	Study_3_Arm_4
5.81938e+16	414	45	Study_3_Arm_4
-3.59972e+18	-1	13	Study_3_Arm_4
-3.59972e+18	43	14	Study_3_Arm_4
-3.59972e+18	86	4	Study_3_Arm_4
-3.59972e+18	128	0	Study_3_Arm_4
-3.59972e+18	170	0	Study_3_Arm_4
-3.59972e+18	212	0	Study_3_Arm_4
-3.59972e+18	254	0	Study_3_Arm_4
-3.59972e+18	296	0	Study_3_Arm_4
-3.59972e+18	366	0	Study_3_Arm_4
7.9462e+18	-8	20	Study_3_Arm_4
7.9462e+18	42	24	Study_3_Arm_4
7.9462e+18	76	24	Study_3_Arm_4
7.9462e+18	126	24	Study_3_Arm_4
7.9462e+18	167	24	Study_3_Arm_4
7.9462e+18	210	24	Study_3_Arm_4
7.9462e+18	257	24	Study_3_Arm_4
7.9462e+18	299	23	Study_3_Arm_4
7.9462e+18	383	22	Study_3_Arm_4
-7.60162e+18	-6	39	Study_3_Arm_4
-7.60162e+18	44	38	Study_3_Arm_4
-7.60162e+18	86	39	Study_3_Arm_4
-7.60162e+18	128	39	Study_3_Arm_4
-7.60162e+18	170	36	Study_3_Arm_4
-7.60162e+18	219	35	Study_3_Arm_4
-7.60162e+18	253	32	Study_3_Arm_4
-7.60162e+18	295	31	Study_3_Arm_4
-7.60162e+18	345	34	Study_3_Arm_4
4.30851e+18	-12	28	Study_3_Arm_4
4.30851e+18	43	28	Study_3_Arm_4
4.30851e+18	85	30	Study_3_Arm_4
4.30851e+18	127	30	Study_3_Arm_4
4.30851e+18	169	30	Study_3_Arm_4
4.30851e+18	211	31	Study_3_Arm_4
4.30851e+18	253	31	Study_3_Arm_4
4.30851e+18	295	32	Study_3_Arm_4
4.30851e+18	337	33	Study_3_Arm_4
-6.6678e+18	-7	30	Study_3_Arm_4
-6.6678e+18	41	31	Study_3_Arm_4
-6.6678e+18	85	37	Study_3_Arm_4
-6.6678e+18	127	37	Study_3_Arm_4
-6.6678e+18	169	37	Study_3_Arm_4
-6.6678e+18	218	39	Study_3_Arm_4
-8.0528e+18	-7	16	Study_3_Arm_4
-8.0528e+18	42	17	Study_3_Arm_4
-8.0528e+18	84	10	Study_3_Arm_4
-8.0528e+18	126	8	Study_3_Arm_4
-8.0528e+18	168	8	Study_3_Arm_4
-8.0528e+18	210	8	Study_3_Arm_4
-8.0528e+18	245	8	Study_3_Arm_4
-8.0528e+18	280	8	Study_3_Arm_4
-8.0528e+18	322	8	Study_3_Arm_4
-8.41069e+18	-3	66	Study_3_Arm_4
-8.41069e+18	42	53	Study_3_Arm_4
-8.41069e+18	83	49	Study_3_Arm_4
-8.41069e+18	130	51	Study_3_Arm_4
-8.41069e+18	168	61	Study_3_Arm_4
3.39434e+18	-6	28	Study_3_Arm_4
3.39434e+18	41	38	Study_3_Arm_4
3.39434e+18	85	67	Study_3_Arm_4
3.39434e+18	133	70	Study_3_Arm_4
-5.50767e+18	-11	26	Study_3_Arm_4
-5.50767e+18	40	25	Study_3_Arm_4
-5.50767e+18	82	25	Study_3_Arm_4
-5.50767e+18	124	24	Study_3_Arm_4
-5.50767e+18	166	23	Study_3_Arm_4
-5.50767e+18	208	23	Study_3_Arm_4
-2.34274e+18	-7	15	Study_3_Arm_4
-2.34274e+18	43	15	Study_3_Arm_4
-2.34274e+18	85	15	Study_3_Arm_4
-2.34274e+18	127	18	Study_3_Arm_4
-2.34274e+18	160	18	Study_3_Arm_4
-2.34274e+18	209	NOT EVALUABLE	Study_3_Arm_4
-4.32843e+18	-14	25	Study_3_Arm_4
-4.32843e+18	39	26	Study_3_Arm_4
-4.32843e+18	81	26	Study_3_Arm_4
-4.32843e+18	123	26	Study_3_Arm_4
-4.32843e+18	179	24	Study_3_Arm_4
-4.32843e+18	218	27	Study_3_Arm_4
-4.32843e+18	259	26	Study_3_Arm_4
4.54928e+18	-12	32	Study_3_Arm_4
4.54928e+18	40	31	Study_3_Arm_4
4.54928e+18	81	36	Study_3_Arm_4
-9.15774e+18	-22	15	Study_3_Arm_4
-9.15774e+18	41	11	Study_3_Arm_4
-9.15774e+18	84	8	Study_3_Arm_4
-9.15774e+18	125	8	Study_3_Arm_4
-9.15774e+18	167	8	Study_3_Arm_4
-9.15774e+18	210	7	Study_3_Arm_4
-9.15774e+18	251	7	Study_3_Arm_4
-9.15774e+18	293	7	Study_3_Arm_4
-9.15774e+18	335	5	Study_3_Arm_4
-9.15774e+18	377	5	Study_3_Arm_4
3.75905e+18	-6	24	Study_3_Arm_4
3.75905e+18	37	22	Study_3_Arm_4
3.75905e+18	76	24	Study_3_Arm_4
3.75905e+18	122	28	Study_3_Arm_4
3.75905e+18	164	38	Study_3_Arm_4
-5.65418e+18	-13	11	Study_3_Arm_4
-5.65418e+18	41	13	Study_3_Arm_4
-5.65418e+18	83	0	Study_3_Arm_4
-5.65418e+18	126	0	Study_3_Arm_4
-5.65418e+18	168	0	Study_3_Arm_4
-5.65418e+18	209	0	Study_3_Arm_4
-5.65418e+18	253	0	Study_3_Arm_4
-5.65418e+18	294	0	Study_3_Arm_4
-5.65418e+18	335	0	Study_3_Arm_4
2.50137e+18	-7	84	Study_3_Arm_4
2.50137e+18	39	70	Study_3_Arm_4
2.50137e+18	80	46	Study_3_Arm_4
2.50137e+18	133	24	Study_3_Arm_4
2.50137e+18	176	24	Study_3_Arm_4
2.50137e+18	219	24	Study_3_Arm_4
2.50137e+18	260	24	Study_3_Arm_4
-3.66377e+18	-17	27	Study_3_Arm_4
-3.66377e+18	46	14	Study_3_Arm_4
-3.66377e+18	81	13	Study_3_Arm_4
-3.66377e+18	124	12	Study_3_Arm_4
-3.66377e+18	166	14	Study_3_Arm_4
-3.66377e+18	207	22	Study_3_Arm_4
5.39228e+18	-10	34	Study_3_Arm_4
5.39228e+18	43	42.7	Study_3_Arm_4
5.39228e+18	54	50.9	Study_3_Arm_4
5.39228e+18	127	61.3	Study_3_Arm_4
7.96287e+18	-23	43	Study_3_Arm_4
7.96287e+18	41	41.5	Study_3_Arm_4
7.96287e+18	83	37.4	Study_3_Arm_4
7.96287e+18	126	34.9	Study_3_Arm_4
7.96287e+18	167	33.1	Study_3_Arm_4
7.96287e+18	209	31.7	Study_3_Arm_4
-4.90773e+18	-3	34	Study_3_Arm_4
-4.90773e+18	43	33	Study_3_Arm_4
-4.90773e+18	86	36	Study_3_Arm_4
-4.90773e+18	125	36	Study_3_Arm_4
-4.90773e+18	167	36	Study_3_Arm_4
-4.90773e+18	209	34	Study_3_Arm_4
-4.90773e+18	253	36	Study_3_Arm_4
1.17154e+17	-17	33.6	Study_3_Arm_4
1.17154e+17	25	36.2	Study_3_Arm_4
1.17154e+17	85	34.5	Study_3_Arm_4
1.17154e+17	127	35.6	Study_3_Arm_4
1.09332e+16	-8	13.5	Study_3_Arm_4
1.09332e+16	43	16.6	Study_3_Arm_4
1.09332e+16	85	15.5	Study_3_Arm_4
3.57359e+18	-9	20	Study_3_Arm_4
3.57359e+18	40	20	Study_3_Arm_4
3.57359e+18	84	20	Study_3_Arm_4
3.57359e+18	124	20	Study_3_Arm_4
3.57359e+18	162	20	Study_3_Arm_4
3.57359e+18	216	20	Study_3_Arm_4
3.57359e+18	258	20	Study_3_Arm_4
3.57359e+18	300	20	Study_3_Arm_4
2.02762e+18	1	36	Study_3_Arm_4
2.02762e+18	42	34	Study_3_Arm_4
2.02762e+18	86	77	Study_3_Arm_4
3.06993e+18	-26	17	Study_3_Arm_4
3.06993e+18	39	15	Study_3_Arm_4
3.06993e+18	81	TOO SMALL TO MEASURE	Study_3_Arm_4
3.06993e+18	128	8	Study_3_Arm_4
3.06993e+18	171	8	Study_3_Arm_4
3.06993e+18	214	8	Study_3_Arm_4
3.06993e+18	255	8	Study_3_Arm_4
3.06993e+18	296	7	Study_3_Arm_4
3.06993e+18	337	7	Study_3_Arm_4
7.06443e+18	-19	21	Study_3_Arm_4
7.06443e+18	43	23	Study_3_Arm_4
7.06443e+18	104	32	Study_3_Arm_4
8.79857e+18	-14	12	Study_3_Arm_4
8.79857e+18	48	16	Study_3_Arm_4
8.79857e+18	99	10	Study_3_Arm_4
8.79857e+18	160	12	Study_3_Arm_4
9.83188e+17	-7	20	Study_3_Arm_4
9.83188e+17	41	20	Study_3_Arm_4
9.83188e+17	84	20	Study_3_Arm_4
-3.3812e+18	-1	30	Study_3_Arm_4
-3.3812e+18	43	36	Study_3_Arm_4
-3.3812e+18	85	49	Study_3_Arm_4
3.20203e+18	-27	37	Study_3_Arm_4
3.20203e+18	42	34	Study_3_Arm_4
3.20203e+18	83	32	Study_3_Arm_4
3.20203e+18	125	33	Study_3_Arm_4
3.20203e+18	167	29	Study_3_Arm_4
3.20203e+18	208	27	Study_3_Arm_4
-4.59601e+18	-26	33	Study_3_Arm_4
-4.59601e+18	39	47	Study_3_Arm_4
-4.59601e+18	81	35	Study_3_Arm_4
-4.59601e+18	123	36	Study_3_Arm_4
-4.59601e+18	154	36	Study_3_Arm_4
-4.59601e+18	207	35	Study_3_Arm_4
-4.59601e+18	248	38	Study_3_Arm_4
1.39428e+18	-8	38	Study_3_Arm_4
1.39428e+18	35	32	Study_3_Arm_4
1.39428e+18	77	27	Study_3_Arm_4
9.03105e+18	-27	51	Study_3_Arm_4
9.03105e+18	38	51	Study_3_Arm_4
9.03105e+18	86	38	Study_3_Arm_4
9.03105e+18	128	35	Study_3_Arm_4
9.03105e+18	170	30	Study_3_Arm_4
9.03105e+18	206	30	Study_3_Arm_4
-5.53652e+18	-22	87	Study_3_Arm_4
-5.53652e+18	37	82	Study_3_Arm_4
-5.53652e+18	79	72	Study_3_Arm_4
-5.53652e+18	122	70	Study_3_Arm_4
-5.53652e+18	167	70	Study_3_Arm_4
-5.53652e+18	205	70	Study_3_Arm_4
1.78759e+18	-1	10	Study_3_Arm_4
1.78759e+18	40	8	Study_3_Arm_4
1.78759e+18	82	8	Study_3_Arm_4
1.78759e+18	124	7	Study_3_Arm_4
1.78759e+18	166	7	Study_3_Arm_4
1.78759e+18	208	8	Study_3_Arm_4
1.78759e+18	249	6	Study_3_Arm_4
1.78759e+18	292	7	Study_3_Arm_4
1.78759e+18	361	7	Study_3_Arm_4
-6.36575e+18	-28	28	Study_3_Arm_4
-6.36575e+18	42	29	Study_3_Arm_4
-6.36575e+18	84	29	Study_3_Arm_4
-6.36575e+18	126	34	Study_3_Arm_4
-6.36575e+18	168	30	Study_3_Arm_4
-6.36575e+18	210	27	Study_3_Arm_4
-4.2898e+18	-13	24	Study_3_Arm_4
-4.2898e+18	43	23	Study_3_Arm_4
-4.2898e+18	84	25	Study_3_Arm_4
-4.2898e+18	126	32	Study_3_Arm_4
-4.2898e+18	168	37	Study_3_Arm_4
-7.3752e+18	-15	10.5	Study_3_Arm_4
-7.3752e+18	42	11.3	Study_3_Arm_4
-7.3752e+18	85	13.7	Study_3_Arm_4
-7.3752e+18	136	18.9	Study_3_Arm_4
-7.3752e+18	168	19.1	Study_3_Arm_4
-7.3752e+18	210	16.2	Study_3_Arm_4
-7.3752e+18	218	16.7	Study_3_Arm_4
-7.3752e+18	332	27.3	Study_3_Arm_4
-3.50353e+18	-20	20.4	Study_3_Arm_4
-3.50353e+18	42	19.8	Study_3_Arm_4
-3.50353e+18	83	19.7	Study_3_Arm_4
-3.50353e+18	125	19.2	Study_3_Arm_4
-3.50353e+18	167	19.7	Study_3_Arm_4
2.46803e+18	-5	46	Study_3_Arm_4
2.46803e+18	43	60	Study_3_Arm_4
2.46803e+18	72	18	Study_3_Arm_4
3.57155e+18	-14	60	Study_3_Arm_4
3.57155e+18	42	68	Study_3_Arm_4
3.57155e+18	84	67	Study_3_Arm_4
-7.43092e+18	-8	94	Study_3_Arm_4
-7.43092e+18	42	114	Study_3_Arm_4
-7.43092e+18	88	120	Study_3_Arm_4
-7.45037e+18	-8	10	Study_3_Arm_4
-7.45037e+18	43	10	Study_3_Arm_4
-7.45037e+18	71	9	Study_3_Arm_4
-1.81891e+16	-3	14	Study_3_Arm_4
-1.81891e+16	40	13	Study_3_Arm_4
-1.81891e+16	82	13	Study_3_Arm_4
-1.81891e+16	125	10	Study_3_Arm_4
-1.81891e+16	167	8	Study_3_Arm_4
-2.98383e+18	-24	29	Study_3_Arm_4
-2.98383e+18	43	12	Study_3_Arm_4
-2.98383e+18	86	11	Study_3_Arm_4
-2.98383e+18	128	TOO SMALL TO MEASURE	Study_3_Arm_4
-2.98383e+18	170	5	Study_3_Arm_4
-2.98383e+18	211	5	Study_3_Arm_4
-2.98383e+18	253	0	Study_3_Arm_4
-6.80834e+18	-6	20	Study_3_Arm_4
-6.80834e+18	42	19	Study_3_Arm_4
-6.80834e+18	84	22	Study_3_Arm_4
-6.80834e+18	126	26	Study_3_Arm_4
-6.80834e+18	168	25	Study_3_Arm_4
-6.80834e+18	209	25	Study_3_Arm_4
-4.64192e+18	-12	19	Study_3_Arm_4
-4.64192e+18	40	28.9	Study_3_Arm_4
-4.64192e+18	82	34.1	Study_3_Arm_4
-4.25359e+18	-23	27	Study_3_Arm_4
-4.25359e+18	41	39	Study_3_Arm_4
-4.25359e+18	81	28	Study_3_Arm_4
-4.25359e+18	120	53	Study_3_Arm_4
-7.4189e+18	-2	39	Study_3_Arm_4
-7.4189e+18	35	35	Study_3_Arm_4
-7.4189e+18	77	34	Study_3_Arm_4
-7.4189e+18	119	33	Study_3_Arm_4
-7.4189e+18	171	33	Study_3_Arm_4
-7.4189e+18	210	33	Study_3_Arm_4
-6.51778e+18	-6	11.3	Study_3_Arm_4
-6.51778e+18	37	11	Study_3_Arm_4
-6.51778e+18	84	8.6	Study_3_Arm_4
-6.51778e+18	128	6.7	Study_3_Arm_4
-6.51778e+18	170	5	Study_3_Arm_4
-6.51778e+18	217	5	Study_3_Arm_4
-2.80711e+18	-6	60.2	Study_3_Arm_4
-2.80711e+18	43	58.6	Study_3_Arm_4
-2.80711e+18	85	59.4	Study_3_Arm_4
-2.80711e+18	127	69.8	Study_3_Arm_4
-2.80711e+18	148	81.3	Study_3_Arm_4
-2.80711e+18	190	52.9	Study_3_Arm_4
-2.80711e+18	209		Study_3_Arm_4
9.21257e+18	-2	59	Study_3_Arm_4
9.21257e+18	41	68	Study_3_Arm_4
9.21257e+18	89	98	Study_3_Arm_4
-7.52521e+18	-7	26	Study_3_Arm_4
-7.52521e+18	38	26	Study_3_Arm_4
-7.52521e+18	82	27	Study_3_Arm_4
-1.67155e+18	-1	40	Study_3_Arm_4
-1.67155e+18	43	37	Study_3_Arm_4
-1.67155e+18	83	37	Study_3_Arm_4
-1.67155e+18	127	39	Study_3_Arm_4
-1.67155e+18	169	38	Study_3_Arm_4
-1.67155e+18	209	36	Study_3_Arm_4
-3.29985e+18	-20	57	Study_3_Arm_4
-3.29985e+18	41	81	Study_3_Arm_4
-3.29985e+18	80	89	Study_3_Arm_4
-3.29985e+18	134	72	Study_3_Arm_4
-8.00759e+18	-6	100	Study_3_Arm_4
-8.00759e+18	40	55	Study_3_Arm_4
-8.00759e+18	82	46	Study_3_Arm_4
-8.00759e+18	126	46	Study_3_Arm_4
-8.00759e+18	167	46	Study_3_Arm_4
-8.00759e+18	211	46	Study_3_Arm_4
-8.00759e+18	253	46	Study_3_Arm_4
-8.00759e+18	295	46	Study_3_Arm_4
-8.00759e+18	335	46	Study_3_Arm_4
4.65642e+17	-2	22.23	Study_3_Arm_4
4.65642e+17	42	14.42	Study_3_Arm_4
4.65642e+17	84	5	Study_3_Arm_4
4.65642e+17	126	5	Study_3_Arm_4
4.65642e+17	168	5	Study_3_Arm_4
4.65642e+17	208	5	Study_3_Arm_4
4.65642e+17	252	5	Study_3_Arm_4
4.65642e+17	294	5	Study_3_Arm_4
4.65642e+17	336	5	Study_3_Arm_4
-7.33096e+18	-4	14	Study_3_Arm_4
-7.33096e+18	44	18	Study_3_Arm_4
-7.33096e+18	87	28	Study_3_Arm_4
-4.67013e+18	-4	11	Study_3_Arm_4
-4.67013e+18	39	7	Study_3_Arm_4
-4.67013e+18	81	7	Study_3_Arm_4
-4.67013e+18	123	0	Study_3_Arm_4
-4.67013e+18	165	0	Study_3_Arm_4
-4.67013e+18	207	0	Study_3_Arm_4
-4.67013e+18	249	0	Study_3_Arm_4
-9.14213e+18	-4	51	Study_3_Arm_4
-9.14213e+18	39	46	Study_3_Arm_4
-9.14213e+18	81	47	Study_3_Arm_4
8.57249e+18	-2	32	Study_3_Arm_4
8.57249e+18	42	25	Study_3_Arm_4
8.57249e+18	84	25	Study_3_Arm_4
8.57249e+18	124	25	Study_3_Arm_4
8.57249e+18	166	29	Study_3_Arm_4
8.57249e+18	208	38	Study_3_Arm_4
-7.55198e+18	-8	63	Study_3_Arm_4
-7.55198e+18	36	67	Study_3_Arm_4
-7.55198e+18	78	63	Study_3_Arm_4
-7.55198e+18	120	66	Study_3_Arm_4
-7.55198e+18	162	70	Study_3_Arm_4
-7.55198e+18	205	78	Study_3_Arm_4
3.15125e+18	-14	59	Study_3_Arm_4
3.15125e+18	43	54	Study_3_Arm_4
3.15125e+18	85	59	Study_3_Arm_4
3.15125e+18	134	60	Study_3_Arm_4
3.15125e+18	174	65	Study_3_Arm_4
3.15125e+18	224	78	Study_3_Arm_4
8.31864e+18	-6	45	Study_3_Arm_4
8.31864e+18	39	48	Study_3_Arm_4
8.31864e+18	80	44	Study_3_Arm_4
8.31864e+18	123	52	Study_3_Arm_4
8.31864e+18	164	53	Study_3_Arm_4
8.31864e+18	211	54	Study_3_Arm_4
8.31864e+18	253	69	Study_3_Arm_4
8.31864e+18	297	69	Study_3_Arm_4
-1.83819e+18	-2	31	Study_3_Arm_4
-1.83819e+18	42	42	Study_3_Arm_4
-1.83819e+18	92	36	Study_3_Arm_4
-1.83819e+18	141	31	Study_3_Arm_4
-1.83819e+18	183	30	Study_3_Arm_4
-1.83819e+18	226	30	Study_3_Arm_4
-1.83819e+18	268	27	Study_3_Arm_4
-4.21441e+18	-8	24	Study_3_Arm_4
-4.21441e+18	44	17	Study_3_Arm_4
-4.21441e+18	85	17	Study_3_Arm_4
-4.21441e+18	128	15	Study_3_Arm_4
-4.21441e+18	175	14	Study_3_Arm_4
-4.21441e+18	216	14	Study_3_Arm_4
-4.21441e+18	273	14	Study_3_Arm_4
-5.2175e+18	-4	19	Study_3_Arm_4
-5.2175e+18	38	25	Study_3_Arm_4
-5.2175e+18	70	28	Study_3_Arm_4
-3.60111e+18	-5	63	Study_3_Arm_4
-3.60111e+18	44	47	Study_3_Arm_4
-3.60111e+18	91	27	Study_3_Arm_4
-3.60111e+18	133	27	Study_3_Arm_4
-3.60111e+18	175	27	Study_3_Arm_4
-3.60111e+18	217	27	Study_3_Arm_4
-3.60111e+18	251	27	Study_3_Arm_4
3.50526e+18	-6	42	Study_3_Arm_4
3.50526e+18	42	42	Study_3_Arm_4
3.50526e+18	83	42	Study_3_Arm_4
3.50526e+18	127	42	Study_3_Arm_4
3.50526e+18	169	42	Study_3_Arm_4
3.50526e+18	210	42	Study_3_Arm_4
7.78059e+18	-4	55	Study_3_Arm_4
7.78059e+18	38	40	Study_3_Arm_4
7.78059e+18	87	40	Study_3_Arm_4
7.78059e+18	143	46	Study_3_Arm_4
7.78059e+18	185	46	Study_3_Arm_4
7.78059e+18	235	61	Study_3_Arm_4
7.78059e+18	274	62	Study_3_Arm_4
7.78059e+18	324	74	Study_3_Arm_4
5.3205e+18	-5	29	Study_3_Arm_4
5.3205e+18	38	30	Study_3_Arm_4
5.3205e+18	79	32	Study_3_Arm_4
5.3205e+18	127	32	Study_3_Arm_4
5.3205e+18	169	32	Study_3_Arm_4
-1.28266e+18	-22	95	Study_3_Arm_4
-1.28266e+18	43	105	Study_3_Arm_4
-1.28266e+18	86	130	Study_3_Arm_4
-3.08773e+17	-12	70	Study_3_Arm_4
-3.08773e+17	43	70	Study_3_Arm_4
-3.08773e+17	87	70	Study_3_Arm_4
-3.08773e+17	130	75	Study_3_Arm_4
-3.08773e+17	176	80	Study_3_Arm_4
-2.88182e+17	-16	60	Study_3_Arm_4
-2.88182e+17	43	70	Study_3_Arm_4
-2.88182e+17	106	5	Study_3_Arm_4
-1.01334e+18	-6	48	Study_3_Arm_4
-1.01334e+18	43	40	Study_3_Arm_4
-1.01334e+18	85	32	Study_3_Arm_4
-1.01334e+18	127	32	Study_3_Arm_4
-1.01334e+18	170	32	Study_3_Arm_4
-8.55479e+18	-1	45	Study_3_Arm_4
-8.55479e+18	42	40	Study_3_Arm_4
-8.55479e+18	84	40	Study_3_Arm_4
-8.55479e+18	126	40	Study_3_Arm_4
-8.55479e+18	168	40	Study_3_Arm_4
-7.46087e+18	-9	86	Study_3_Arm_4
-7.46087e+18	41	102	Study_3_Arm_4
-7.46087e+18	83	112	Study_3_Arm_4
-5.36474e+18	-18	33	Study_3_Arm_4
-5.36474e+18	43	22	Study_3_Arm_4
-5.36474e+18	85	15	Study_3_Arm_4
-5.36474e+18	130	12	Study_3_Arm_4
-5.36474e+18	172	12	Study_3_Arm_4
-5.36474e+18	214	14	Study_3_Arm_4
-5.36474e+18	256	20	Study_3_Arm_4
2.46128e+18	-13	50	Study_3_Arm_4
2.46128e+18	40	30	Study_3_Arm_4
2.46128e+18	82	21	Study_3_Arm_4
2.46128e+18	124	16	Study_3_Arm_4
2.46128e+18	166	12	Study_3_Arm_4
2.46128e+18	214	13	Study_3_Arm_4
4.5238e+18	-2	14.2	Study_3_Arm_4
4.5238e+18	41	14.4	Study_3_Arm_4
4.5238e+18	90	14.9	Study_3_Arm_4
-7.15997e+18	-2	47.3	Study_3_Arm_4
-7.15997e+18	43	50.6	Study_3_Arm_4
-7.15997e+18	85	47.7	Study_3_Arm_4
-7.15997e+18	127	47.7	Study_3_Arm_4
-7.15997e+18	169	49.1	Study_3_Arm_4
-7.15997e+18	208	57	Study_3_Arm_4
7.20741e+18	-13	37.1	Study_3_Arm_4
7.20741e+18	42	44.4	Study_3_Arm_4
7.20741e+18	85	49	Study_3_Arm_4
7.20741e+18	126	59.1	Study_3_Arm_4
-6.74774e+18	-3	22.5	Study_3_Arm_4
-6.74774e+18	47	21.8	Study_3_Arm_4
-6.74774e+18	85	21.8	Study_3_Arm_4
-6.74774e+18	126	22.6	Study_3_Arm_4
-6.74774e+18	169	23.5	Study_3_Arm_4
4.06619e+18	-5	21	Study_3_Arm_4
4.06619e+18	38	15	Study_3_Arm_4
4.06619e+18	81	8	Study_3_Arm_4
4.06619e+18	122	5	Study_3_Arm_4
4.06619e+18	165	8	Study_3_Arm_4
4.06619e+18	207	5	Study_3_Arm_4
4.06619e+18	249	9	Study_3_Arm_4
4.06619e+18	291	9	Study_3_Arm_4
4.06619e+18	333	8	Study_3_Arm_4
-8.96992e+18	-6	16	Study_3_Arm_5
-8.96992e+18	37	15	Study_3_Arm_5
-8.96992e+18	84	16	Study_3_Arm_5
-8.96992e+18	122	17	Study_3_Arm_5
-8.96992e+18	164	17	Study_3_Arm_5
-8.96992e+18	210	17	Study_3_Arm_5
-8.96992e+18	249	17	Study_3_Arm_5
-8.96992e+18	297	17	Study_3_Arm_5
-8.96992e+18	343	17	Study_3_Arm_5
-8.96992e+18	402	17	Study_3_Arm_5
-4.288e+18	-7	42	Study_3_Arm_5
-4.288e+18	41	46	Study_3_Arm_5
-4.288e+18	77	42	Study_3_Arm_5
-4.288e+18	131	49	Study_3_Arm_5
-4.288e+18	168	51	Study_3_Arm_5
-4.288e+18	217	52	Study_3_Arm_5
-9.92873e+17	-26	24	Study_3_Arm_5
-9.92873e+17	38	23	Study_3_Arm_5
-9.92873e+17	66	16	Study_3_Arm_5
-1.86056e+18	-16	23	Study_3_Arm_5
-1.86056e+18	36	23	Study_3_Arm_5
-1.86056e+18	78	24	Study_3_Arm_5
-1.86056e+18	120	24	Study_3_Arm_5
-1.86056e+18	204	30	Study_3_Arm_5
2.31199e+18	-11	70	Study_3_Arm_5
2.31199e+18	39	52	Study_3_Arm_5
2.31199e+18	81	39	Study_3_Arm_5
2.31199e+18	120	33	Study_3_Arm_5
2.31199e+18	165	24	Study_3_Arm_5
2.31199e+18	199	25	Study_3_Arm_5
2.31199e+18	253	26	Study_3_Arm_5
2.31199e+18	295	25	Study_3_Arm_5
2.31199e+18	337	27	Study_3_Arm_5
8.4295e+18	-30	58	Study_3_Arm_5
8.4295e+18	41	62	Study_3_Arm_5
8.4295e+18	83	77	Study_3_Arm_5
4.08144e+18	-7	29	Study_3_Arm_5
4.08144e+18	43	30	Study_3_Arm_5
4.08144e+18	85	36	Study_3_Arm_5
4.08144e+18	127	72	Study_3_Arm_5
6.96227e+18	-9	56	Study_3_Arm_5
6.96227e+18	40	55	Study_3_Arm_5
6.96227e+18	82	40	Study_3_Arm_5
-8.10186e+18	-1	33	Study_3_Arm_5
-8.10186e+18	43	44	Study_3_Arm_5
-8.10186e+18	85	45	Study_3_Arm_5
-8.10186e+18	127	45	Study_3_Arm_5
-8.10186e+18	169	46	Study_3_Arm_5
-8.10186e+18	211	48	Study_3_Arm_5
-8.10186e+18	253	50	Study_3_Arm_5
-8.10186e+18	295	64	Study_3_Arm_5
4.42817e+18	-7	32	Study_3_Arm_5
4.42817e+18	46	35	Study_3_Arm_5
4.42817e+18	85	36	Study_3_Arm_5
4.42817e+18	129	35	Study_3_Arm_5
4.42817e+18	176	26	Study_3_Arm_5
4.42817e+18	238	43	Study_3_Arm_5
1.61118e+17	-8	27	Study_3_Arm_5
1.61118e+17	42	32	Study_3_Arm_5
1.61118e+17	83	27	Study_3_Arm_5
1.61118e+17	125	24	Study_3_Arm_5
1.61118e+17	179	24	Study_3_Arm_5
1.61118e+17	221	28	Study_3_Arm_5
1.61118e+17	263	23	Study_3_Arm_5
1.61118e+17	305	24	Study_3_Arm_5
1.61118e+17	340	26	Study_3_Arm_5
4.04579e+18	-6	10	Study_3_Arm_5
4.04579e+18	39	13	Study_3_Arm_5
4.04579e+18	87	9	Study_3_Arm_5
-8.14657e+18	-17	37	Study_3_Arm_5
-8.14657e+18	41	48	Study_3_Arm_5
-8.14657e+18	85	40	Study_3_Arm_5
-5.74426e+18	-7	16	Study_3_Arm_5
-5.74426e+18	44	16	Study_3_Arm_5
-5.74426e+18	89	16	Study_3_Arm_5
-5.74426e+18	131	16	Study_3_Arm_5
-5.74426e+18	168	16	Study_3_Arm_5
-5.74426e+18	215	16	Study_3_Arm_5
-5.74426e+18	257	16	Study_3_Arm_5
-5.74426e+18	299	16	Study_3_Arm_5
-2.62154e+18	-5	42	Study_3_Arm_5
-2.62154e+18	38	50	Study_3_Arm_5
-2.62154e+18	80	60	Study_3_Arm_5
-2.62154e+18	122	70	Study_3_Arm_5
-2.62154e+18	170	NOT EVALUABLE	Study_3_Arm_5
8.29132e+18	-8	47	Study_3_Arm_5
8.29132e+18	43	55	Study_3_Arm_5
8.29132e+18	85	53	Study_3_Arm_5
8.29132e+18	127	54	Study_3_Arm_5
8.29132e+18	169	42	Study_3_Arm_5
8.29132e+18	211	49	Study_3_Arm_5
8.29132e+18	14	55	Study_3_Arm_5
1.07874e+17	-7	40	Study_3_Arm_5
1.07874e+17	42	37	Study_3_Arm_5
1.07874e+17	85	37	Study_3_Arm_5
-7.43252e+18	-7	15	Study_3_Arm_5
-7.43252e+18	37	8	Study_3_Arm_5
-7.43252e+18	79	6	Study_3_Arm_5
-7.43252e+18	121	6	Study_3_Arm_5
-7.43252e+18	160	6	Study_3_Arm_5
-7.43252e+18	216	6	Study_3_Arm_5
-9.66983e+17	-7	26	Study_3_Arm_5
-9.66983e+17	39	22	Study_3_Arm_5
-9.66983e+17	82	23	Study_3_Arm_5
-9.66983e+17	153	25	Study_3_Arm_5
-9.66983e+17	111	25	Study_3_Arm_5
-8.53852e+18	-11	18	Study_3_Arm_5
-8.53852e+18	40	19	Study_3_Arm_5
-8.53852e+18	79	19	Study_3_Arm_5
-8.53852e+18	120	21	Study_3_Arm_5
-8.53852e+18	162	22	Study_3_Arm_5
4.70486e+18	-21	53	Study_3_Arm_5
4.70486e+18	39	54	Study_3_Arm_5
4.70486e+18	81	55	Study_3_Arm_5
4.70486e+18	123	55	Study_3_Arm_5
4.70486e+18	165	55	Study_3_Arm_5
4.70486e+18	207	55	Study_3_Arm_5
4.70486e+18	258	55	Study_3_Arm_5
3.42103e+18	-10	40.7	Study_3_Arm_5
3.42103e+18	40	44.5	Study_3_Arm_5
3.42103e+18	81	36	Study_3_Arm_5
2.04874e+18	-10	22	Study_3_Arm_5
2.04874e+18	40	29	Study_3_Arm_5
2.04874e+18	82	32	Study_3_Arm_5
2.04874e+18	127	32	Study_3_Arm_5
7.73305e+18	-26	53	Study_3_Arm_5
7.73305e+18	44	54	Study_3_Arm_5
7.73305e+18	84	54	Study_3_Arm_5
7.73305e+18	126	66	Study_3_Arm_5
7.73305e+18	169	68	Study_3_Arm_5
7.10752e+18	1	11	Study_3_Arm_5
7.10752e+18	44	10	Study_3_Arm_5
7.10752e+18	75	6	Study_3_Arm_5
-1.53384e+18	-23	56	Study_3_Arm_5
-1.53384e+18	38	80	Study_3_Arm_5
-1.53384e+18	78	93	Study_3_Arm_5
-1.53384e+18	119	87	Study_3_Arm_5
-1.53384e+18	119	87	Study_3_Arm_5
-4.14843e+18	-15	24	Study_3_Arm_5
-4.14843e+18	39	8	Study_3_Arm_5
-4.14843e+18	84	6	Study_3_Arm_5
-4.14843e+18	123	TOO SMALL TO MEASURE	Study_3_Arm_5
-4.14843e+18	169	TOO SMALL TO MEASURE	Study_3_Arm_5
-4.14843e+18	210	5	Study_3_Arm_5
-4.14843e+18	253	5	Study_3_Arm_5
-6.26971e+17	-17	18	Study_3_Arm_5
-6.26971e+17	44	18	Study_3_Arm_5
-6.26971e+17	96	18	Study_3_Arm_5
-6.26971e+17	141	18	Study_3_Arm_5
-6.26971e+17	172	16	Study_3_Arm_5
2.85147e+18	-21	100	Study_3_Arm_5
2.85147e+18	42	100	Study_3_Arm_5
2.85147e+18	84	100	Study_3_Arm_5
2.85147e+18	132	100	Study_3_Arm_5
2.85147e+18	174	100	Study_3_Arm_5
2.85147e+18	211	100	Study_3_Arm_5
2.85147e+18	253	100	Study_3_Arm_5
1.88058e+18	-26	56	Study_3_Arm_5
1.88058e+18	41	53	Study_3_Arm_5
1.88058e+18	86	51	Study_3_Arm_5
1.88058e+18	129	51	Study_3_Arm_5
1.88058e+18	173	51	Study_3_Arm_5
8.57758e+18	-1	48	Study_3_Arm_5
8.57758e+18	43	45	Study_3_Arm_5
8.57758e+18	84	45	Study_3_Arm_5
8.57758e+18	126	45	Study_3_Arm_5
8.57758e+18	168	36	Study_3_Arm_5
8.57758e+18	210	36	Study_3_Arm_5
8.57758e+18	253	36	Study_3_Arm_5
8.57758e+18	294	49	Study_3_Arm_5
2.71061e+18	-3	82	Study_3_Arm_5
2.71061e+18	41	82	Study_3_Arm_5
2.71061e+18	83	85	Study_3_Arm_5
-3.86055e+18	-3	34	Study_3_Arm_5
-3.86055e+18	48	34	Study_3_Arm_5
-3.86055e+18	104	34	Study_3_Arm_5
-3.86055e+18	146	34	Study_3_Arm_5
-3.86055e+18	188	34	Study_3_Arm_5
-4.45923e+17	-7	61	Study_3_Arm_5
-4.45923e+17	43	31	Study_3_Arm_5
-4.45923e+17	85	26	Study_3_Arm_5
-4.45923e+17	128	18	Study_3_Arm_5
-4.45923e+17	175	17	Study_3_Arm_5
-4.45923e+17	225	5	Study_3_Arm_5
-4.45923e+17	269	5	Study_3_Arm_5
-4.45923e+17	310	5	Study_3_Arm_5
1.45996e+18	-13	45	Study_3_Arm_5
1.45996e+18	32	45	Study_3_Arm_5
1.45996e+18	84	45	Study_3_Arm_5
1.45996e+18	129	45	Study_3_Arm_5
1.45996e+18	175	45	Study_3_Arm_5
1.45996e+18	228	45	Study_3_Arm_5
7.69745e+18	-3	61	Study_3_Arm_5
7.69745e+18	43	61	Study_3_Arm_5
7.69745e+18	127	62	Study_3_Arm_5
7.69745e+18	169	74	Study_3_Arm_5
7.69745e+18	215	74	Study_3_Arm_5
7.69745e+18	239	9.8	Study_3_Arm_5
-1.14566e+18	-17	19	Study_3_Arm_5
-1.14566e+18	41	19	Study_3_Arm_5
-1.14566e+18	83	19	Study_3_Arm_5
-1.14566e+18	125	19	Study_3_Arm_5
-1.14566e+18	167	21	Study_3_Arm_5
8.93774e+16	-12	68	Study_3_Arm_5
8.93774e+16	42	64	Study_3_Arm_5
8.93774e+16	84	64	Study_3_Arm_5
8.93774e+16	122	71	Study_3_Arm_5
8.93774e+16	164	70	Study_3_Arm_5
8.93774e+16	209	70	Study_3_Arm_5
8.93774e+16	251	68	Study_3_Arm_5
-3.00972e+18	-6	36.99	Study_3_Arm_5
-3.00972e+18	43	34.96	Study_3_Arm_5
-3.00972e+18	84	34.4	Study_3_Arm_5
-3.00972e+18	126	39.87	Study_3_Arm_5
-3.00972e+18	168	47.93	Study_3_Arm_5
1.67586e+18	-2	41	Study_3_Arm_5
1.67586e+18	42	46	Study_3_Arm_5
1.67586e+18	87	51	Study_3_Arm_5
1.67586e+18	129	49	Study_3_Arm_5
1.67586e+18	169	52	Study_3_Arm_5
1.67586e+18	209	68	Study_3_Arm_5
7.25268e+18	-7	28	Study_3_Arm_5
7.25268e+18	43	23	Study_3_Arm_5
7.25268e+18	92	16	Study_3_Arm_5
7.25268e+18	125	16	Study_3_Arm_5
7.25268e+18	169	15	Study_3_Arm_5
7.25268e+18	212	14	Study_3_Arm_5
-3.10921e+18	-8	31	Study_3_Arm_6
-3.10921e+18	42	28	Study_3_Arm_6
-3.10921e+18	85	20	Study_3_Arm_6
-3.10921e+18	126	18	Study_3_Arm_6
-3.10921e+18	168	18	Study_3_Arm_6
-3.10921e+18	210	16	Study_3_Arm_6
3.79508e+18	-21	26	Study_3_Arm_6
3.79508e+18	41	26	Study_3_Arm_6
3.79508e+18	84	26	Study_3_Arm_6
3.79508e+18	126	23	Study_3_Arm_6
3.79508e+18	168	23	Study_3_Arm_6
3.79508e+18	210	24	Study_3_Arm_6
3.79508e+18	252	24	Study_3_Arm_6
3.79508e+18	294	25	Study_3_Arm_6
3.79508e+18	335	28	Study_3_Arm_6
4.68372e+18	-6	35	Study_3_Arm_6
4.68372e+18	42	34	Study_3_Arm_6
4.68372e+18	84	37	Study_3_Arm_6
4.68372e+18	126	37	Study_3_Arm_6
6.23138e+18	-5	27	Study_3_Arm_6
6.23138e+18	37	25	Study_3_Arm_6
6.23138e+18	79	28	Study_3_Arm_6
8.02635e+18	-21	25	Study_3_Arm_6
8.02635e+18	45	22	Study_3_Arm_6
8.02635e+18	87	21	Study_3_Arm_6
8.02635e+18	149	30.6	Study_3_Arm_6
7.75157e+18	-7	23	Study_3_Arm_6
7.75157e+18	43	21	Study_3_Arm_6
7.75157e+18	85	22	Study_3_Arm_6
-8.32088e+18	-20	12.2	Study_3_Arm_6
-8.32088e+18	43	17.1	Study_3_Arm_6
-8.32088e+18	85	21.1	Study_3_Arm_6
-8.32088e+18	128	22.7	Study_3_Arm_6
-8.32088e+18	170	20.3	Study_3_Arm_6
-8.32088e+18	211	22.2	Study_3_Arm_6
-8.32088e+18	259	39.4	Study_3_Arm_6
-8.32088e+18	298	78.7	Study_3_Arm_6
-2.13806e+18	-10	39.2	Study_3_Arm_6
-2.13806e+18	43	32.2	Study_3_Arm_6
-2.13806e+18	81	33.3	Study_3_Arm_6
-2.13806e+18	127	33.5	Study_3_Arm_6
-2.13806e+18	169	34.2	Study_3_Arm_6
-2.13806e+18	212	36.9	Study_3_Arm_6
-2.13806e+18	254	37.6	Study_3_Arm_6
-2.13806e+18	295	38.5	Study_3_Arm_6
9.19917e+18	-6	66	Study_3_Arm_6
9.19917e+18	41	76	Study_3_Arm_6
9.19917e+18	65	75	Study_3_Arm_6
-1.79294e+18	-11	94	Study_3_Arm_6
-1.79294e+18	38	55	Study_3_Arm_6
-1.79294e+18	78	57	Study_3_Arm_6
-1.79294e+18	114	68	Study_3_Arm_6
2.51639e+18	-12	18	Study_3_Arm_6
2.51639e+18	39	23	Study_3_Arm_6
2.51639e+18	67	22	Study_3_Arm_6
2.51639e+18	122	35	Study_3_Arm_6
-7.50316e+18	-22	24	Study_3_Arm_6
-7.50316e+18	42	25	Study_3_Arm_6
-7.50316e+18	84	25	Study_3_Arm_6
-7.50316e+18	126	33.5	Study_3_Arm_6
-2.21114e+18	-9	54	Study_3_Arm_6
-2.21114e+18	40	60	Study_3_Arm_6
-2.21114e+18	82	66	Study_3_Arm_6
-2.21114e+18	124	71	Study_3_Arm_6
-2.21114e+18	166	70	Study_3_Arm_6
-2.21114e+18	209	70	Study_3_Arm_6
-2.21114e+18	250	70	Study_3_Arm_6
-4.557e+18	-14	10	Study_3_Arm_6
-4.557e+18	36	10	Study_3_Arm_6
-4.557e+18	78	9	Study_3_Arm_6
-4.557e+18	125	9	Study_3_Arm_6
-4.557e+18	166	12	Study_3_Arm_6
-4.557e+18	210	12	Study_3_Arm_6
-4.557e+18	244	12	Study_3_Arm_6
-4.557e+18	294	12	Study_3_Arm_6
-4.557e+18	327	14	Study_3_Arm_6
-7.65904e+18	-19	36	Study_3_Arm_6
-7.65904e+18	43	26	Study_3_Arm_6
-7.65904e+18	85	55	Study_3_Arm_6
-7.65904e+18	126	27	Study_3_Arm_6
-7.65904e+18	168	25	Study_3_Arm_6
-7.65904e+18	210	26	Study_3_Arm_6
-7.65904e+18	252	26	Study_3_Arm_6
-7.65904e+18	294	25	Study_3_Arm_6
-7.65904e+18	336	27	Study_3_Arm_6
8.54809e+18	-19	36	Study_3_Arm_6
8.54809e+18	44	38	Study_3_Arm_6
8.54809e+18	83	41	Study_3_Arm_6
8.54809e+18	125	43	Study_3_Arm_6
7.54745e+18	-7	27	Study_3_Arm_6
7.54745e+18	43	22	Study_3_Arm_6
7.54745e+18	85	14	Study_3_Arm_6
7.54745e+18	127	0	Study_3_Arm_6
7.54745e+18	169	0	Study_3_Arm_6
7.54745e+18	211	0	Study_3_Arm_6
7.54745e+18	232	0	Study_3_Arm_6
8.37432e+18	-10	20	Study_3_Arm_6
8.37432e+18	42	17	Study_3_Arm_6
8.37432e+18	110	11	Study_3_Arm_6
8.37432e+18	149	11	Study_3_Arm_6
8.37432e+18	187	11	Study_3_Arm_6
8.37432e+18	251	11	Study_3_Arm_6
-4.35511e+18	-12	11.2	Study_3_Arm_6
-4.35511e+18	42	TOO SMALL TO MEASURE	Study_3_Arm_6
-4.35511e+18	84	TOO SMALL TO MEASURE	Study_3_Arm_6
-4.35511e+18	126	TOO SMALL TO MEASURE	Study_3_Arm_6
-4.35511e+18	168	TOO SMALL TO MEASURE	Study_3_Arm_6
-4.35511e+18	210	TOO SMALL TO MEASURE	Study_3_Arm_6
-4.35511e+18	252	TOO SMALL TO MEASURE	Study_3_Arm_6
-4.35511e+18	288	TOO SMALL TO MEASURE	Study_3_Arm_6
-4.94833e+18	-8	18.6	Study_3_Arm_6
-4.94833e+18	42	17.4	Study_3_Arm_6
-4.94833e+18	83	17	Study_3_Arm_6
-4.94833e+18	125	16.3	Study_3_Arm_6
-4.94833e+18	167	15.3	Study_3_Arm_6
-4.94833e+18	209	13.2	Study_3_Arm_6
2.89427e+18	-7	46	Study_3_Arm_6
2.89427e+18	43	59	Study_3_Arm_6
2.89427e+18	80	58	Study_3_Arm_6
2.89427e+18	127	60	Study_3_Arm_6
2.89427e+18	192	52	Study_3_Arm_6
3.79524e+18	-15	59	Study_3_Arm_6
3.79524e+18	48	74	Study_3_Arm_6
3.79524e+18	111	64	Study_3_Arm_6
3.79524e+18	153	67	Study_3_Arm_6
3.79524e+18	195	67	Study_3_Arm_6
3.79524e+18	232	66	Study_3_Arm_6
3.79524e+18	278	68	Study_3_Arm_6
3.79524e+18	322	68	Study_3_Arm_6
3.79524e+18	362	68	Study_3_Arm_6
-3.1314e+18	-5	24	Study_3_Arm_6
-3.1314e+18	43	24	Study_3_Arm_6
-3.1314e+18	85	30	Study_3_Arm_6
-5.46758e+18	-29	44	Study_3_Arm_6
-5.46758e+18	42	39	Study_3_Arm_6
-5.46758e+18	85	40	Study_3_Arm_6
-5.46758e+18	127	38	Study_3_Arm_6
-5.46758e+18	169	38	Study_3_Arm_6
-5.46758e+18	210	36	Study_3_Arm_6
-5.46758e+18	247	36	Study_3_Arm_6
-8.84469e+18	-5	49	Study_3_Arm_6
-8.84469e+18	42	50	Study_3_Arm_6
-8.84469e+18	85	46	Study_3_Arm_6
-8.84469e+18	126	42	Study_3_Arm_6
-8.84469e+18	168	40	Study_3_Arm_6
-8.84469e+18	220	35	Study_3_Arm_6
3.6418e+18	-7	61	Study_3_Arm_6
3.6418e+18	40	50	Study_3_Arm_6
3.6418e+18	85	52	Study_3_Arm_6
3.6418e+18	129	56	Study_3_Arm_6
3.6418e+18	171	51	Study_3_Arm_6
3.6418e+18	213	48	Study_3_Arm_6
3.6418e+18	254	55	Study_3_Arm_6
3.6418e+18	297	75	Study_3_Arm_6
3.6418e+18	339	79	Study_3_Arm_6
-6.62449e+18	-5	41	Study_3_Arm_6
-6.62449e+18	39	48	Study_3_Arm_6
-6.62449e+18	84	48	Study_3_Arm_6
-6.62449e+18	130	61	Study_3_Arm_6
-6.76682e+18	-6	11	Study_3_Arm_6
-6.76682e+18	43	11	Study_3_Arm_6
-6.76682e+18	90	13	Study_3_Arm_6
-6.76682e+18	132	13	Study_3_Arm_6
-6.76682e+18	170	12	Study_3_Arm_6
-6.76682e+18	211	13	Study_3_Arm_6
-6.76682e+18	253	13	Study_3_Arm_6
6.44949e+18	-22	44	Study_3_Arm_6
6.44949e+18	40	48	Study_3_Arm_6
6.44949e+18	82	50	Study_3_Arm_6
6.44949e+18	121	68	Study_3_Arm_6
6.44949e+18	163	66	Study_3_Arm_6
1.28461e+18	-4	24	Study_3_Arm_6
1.28461e+18	38	25	Study_3_Arm_6
1.28461e+18	80	19	Study_3_Arm_6
1.28461e+18	122	16	Study_3_Arm_6
1.28461e+18	172	14	Study_3_Arm_6
1.28461e+18	226	14	Study_3_Arm_6
1.28461e+18	275	15	Study_3_Arm_6
5.95236e+18	-15	47	Study_3_Arm_6
5.95236e+18	35	38	Study_3_Arm_6
5.95236e+18	84	40	Study_3_Arm_6
7.80275e+18	-23	12	Study_3_Arm_6
7.80275e+18	48	14	Study_3_Arm_6
7.80275e+18	90	8	Study_3_Arm_6
7.80275e+18	132	8	Study_3_Arm_6
2.6392e+18	-11	108	Study_3_Arm_6
2.6392e+18	44	101	Study_3_Arm_6
2.6392e+18	84	106	Study_3_Arm_6
-9.01605e+17	-6	50	Study_3_Arm_6
-9.01605e+17	37	50	Study_3_Arm_6
-9.01605e+17	79	50	Study_3_Arm_6
-9.01605e+17	147	55	Study_3_Arm_6
-9.01605e+17	205	66	Study_3_Arm_6
5.53504e+18	-3	75	Study_3_Arm_6
5.53504e+18	43	58	Study_3_Arm_6
5.53504e+18	85	60	Study_3_Arm_6
5.53504e+18	128	58	Study_3_Arm_6
5.53504e+18	175	58	Study_3_Arm_6
5.53504e+18	219	70	Study_3_Arm_6
5.53504e+18	260	72	Study_3_Arm_6
5.53504e+18	288	72	Study_3_Arm_6
-7.97114e+18	-14	54	Study_3_Arm_6
-7.97114e+18	41	60	Study_3_Arm_6
-7.97114e+18	83	68	Study_3_Arm_6
-7.97114e+18	126	75	Study_3_Arm_6
-7.97114e+18	167	92	Study_3_Arm_6
-1.52146e+16	-20	20.3	Study_3_Arm_6
-1.52146e+16	42	14.6	Study_3_Arm_6
-1.52146e+16	119	9.9	Study_3_Arm_6
-3.4214e+18	-5	22	Study_3_Arm_6
-3.4214e+18	42	19.4	Study_3_Arm_6
-3.4214e+18	84	17.2	Study_3_Arm_6
-3.4214e+18	84	17.2	Study_3_Arm_6
-3.4214e+18	169	12.8	Study_3_Arm_6
-7.09466e+18	-2	32	Study_3_Arm_6
-7.09466e+18	40	21	Study_3_Arm_6
-7.09466e+18	85	20	Study_3_Arm_6
-7.09466e+18	127	20	Study_3_Arm_6
-7.09466e+18	194	19	Study_3_Arm_6
3.53196e+18	-34	58.5	Study_3_Arm_6
3.53196e+18	44	62.4	Study_3_Arm_6
3.53196e+18	65	61	Study_3_Arm_6
6.71313e+17	-2	27.3	Study_3_Arm_6
6.71313e+17	43	31.8	Study_3_Arm_6
6.71313e+17	85	49.1	Study_3_Arm_6
3.48302e+18	-7	81	Study_3_Arm_6
3.48302e+18	45	99	Study_3_Arm_6
3.48302e+18	85	118	Study_3_Arm_6
3.48302e+18	128	140	Study_3_Arm_6
4.78331e+18	-5	18	Study_3_Arm_6
4.78331e+18	43	19	Study_3_Arm_6
4.78331e+18	71	20	Study_3_Arm_6
-2.75877e+18	-7	13	Study_3_Arm_6
-2.75877e+18	43	14	Study_3_Arm_6
-2.75877e+18	91	12	Study_3_Arm_6
-2.75877e+18	133	12	Study_3_Arm_6
-2.75877e+18	175	12	Study_3_Arm_6
-2.75877e+18	217	12	Study_3_Arm_6
-8.96789e+18	-4	119	Study_3_Arm_6
-8.96789e+18	40	105	Study_3_Arm_6
-8.96789e+18	71	105	Study_3_Arm_6
-4.5861e+18	1	16	Study_3_Arm_6
-4.5861e+18	42	16	Study_3_Arm_6
-4.5861e+18	85	16	Study_3_Arm_6
-4.5861e+18	128	16	Study_3_Arm_6
-4.5861e+18	170	16	Study_3_Arm_6
-4.5861e+18	213	16	Study_3_Arm_6
-4.5861e+18	254	16	Study_3_Arm_6
-3.70473e+18	-21	29	Study_3_Arm_6
-3.70473e+18	34	26	Study_3_Arm_6
-3.70473e+18	83	18	Study_3_Arm_6
-3.70473e+18	124	18	Study_3_Arm_6
-3.66738e+18	-10	24	Study_3_Arm_6
-3.66738e+18	36	26	Study_3_Arm_6
-3.66738e+18	82	21	Study_3_Arm_6
-3.66738e+18	124	19	Study_3_Arm_6
-3.66738e+18	173	15	Study_3_Arm_6
-3.66738e+18	213	15	Study_3_Arm_6
-4.02235e+18	-14	96	Study_3_Arm_6
-4.02235e+18	50	90	Study_3_Arm_6
-4.02235e+18	87	92	Study_3_Arm_6
-4.02235e+18	133	60	Study_3_Arm_6
-4.02235e+18	171	46	Study_3_Arm_6
-4.02235e+18	221	37	Study_3_Arm_6
-4.02235e+18	263	46	Study_3_Arm_6
-4.02235e+18	301	56	Study_3_Arm_6
-4.02235e+18	332	64	Study_3_Arm_6
-6.09891e+18	-12	44	Study_3_Arm_6
-6.09891e+18	43	67	Study_3_Arm_6
-6.09891e+18	78	60	Study_3_Arm_6
-6.09891e+18	120	73	Study_3_Arm_6
-5.70026e+18	-6	26	Study_3_Arm_6
-5.70026e+18	41	32	Study_3_Arm_6
-5.70026e+18	82	41	Study_3_Arm_6
-7.90062e+18	-3	145	Study_3_Arm_6
-7.90062e+18	40	153	Study_3_Arm_6
-7.90062e+18	89	167	Study_3_Arm_6
1.14562e+18	-5	25	Study_3_Arm_6
1.14562e+18	37	24	Study_3_Arm_6
1.14562e+18	81	24	Study_3_Arm_6
1.14562e+18	126	23	Study_3_Arm_6
1.14562e+18	168	22	Study_3_Arm_6
-4.89438e+18	-11	52	Study_3_Arm_6
-4.89438e+18	39	59	Study_3_Arm_6
-4.89438e+18	81	69	Study_3_Arm_6
-4.89438e+18	130	79	Study_3_Arm_6
-4.89438e+18	172	81	Study_3_Arm_6
8.38536e+18	-2	22	Study_3_Arm_6
8.38536e+18	34	0	Study_3_Arm_6
8.38536e+18	82	0	Study_3_Arm_6
8.38536e+18	126	0	Study_3_Arm_6
8.38536e+18	166	0	Study_3_Arm_6
8.38536e+18	211	0	Study_3_Arm_6
5.7295e+18	-5	15	Study_3_Arm_6
5.7295e+18	36	13	Study_3_Arm_6
5.7295e+18	80	12	Study_3_Arm_6
5.7295e+18	122	9	Study_3_Arm_6
5.7295e+18	164	10	Study_3_Arm_6
5.7295e+18	213	7	Study_3_Arm_6
-6.46222e+17	-18	125	Study_3_Arm_6
-6.46222e+17	33	116	Study_3_Arm_6
-6.46222e+17	92	117	Study_3_Arm_6
-6.46222e+17	138	115	Study_3_Arm_6
-6.46222e+17	60	123	Study_3_Arm_6
8.63243e+17	-25	13	Study_3_Arm_6
8.63243e+17	46	0	Study_3_Arm_6
8.63243e+17	81	0	Study_3_Arm_6
8.63243e+17	123	0	Study_3_Arm_6
8.63243e+17	165	0	Study_3_Arm_6
8.63243e+17	204	0	Study_3_Arm_6
8.63243e+17	249	0	Study_3_Arm_6
8.63243e+17	290	0	Study_3_Arm_6
9.00229e+18	-6	65	Study_3_Arm_6
9.00229e+18	39	63	Study_3_Arm_6
9.00229e+18	84	33	Study_3_Arm_6
9.00229e+18	126	27	Study_3_Arm_6
9.00229e+18	168	27	Study_3_Arm_6
9.00229e+18	210	26	Study_3_Arm_6
7.50528e+18	-7	43.1	Study_3_Arm_6
7.50528e+18	37	48.8	Study_3_Arm_6
7.50528e+18	82	42.8	Study_3_Arm_6
7.50528e+18	124	43.9	Study_3_Arm_6
-4.74951e+18	-15	72.6	Study_3_Arm_6
-4.74951e+18	36	79	Study_3_Arm_6
-4.74951e+18	77	67	Study_3_Arm_6
-4.74951e+18	119	57	Study_3_Arm_6
-4.74951e+18	163	50	Study_3_Arm_6
-4.74951e+18	205	51	Study_3_Arm_6
-4.74951e+18	245	54	Study_3_Arm_6
-4.74951e+18	287	54	Study_3_Arm_6
1.83751e+18	-4	23	Study_3_Arm_6
1.83751e+18	34	27	Study_3_Arm_6
1.83751e+18	90	30.7	Study_3_Arm_6
2.5033e+18	-39	22.2	Study_3_Arm_6
2.5033e+18	39	25.5	Study_3_Arm_6
2.5033e+18	95	63.2	Study_3_Arm_6
4.3573e+18	-25	31.6	Study_3_Arm_6
4.3573e+18	42	42.9	Study_3_Arm_6
4.3573e+18	64	42.2	Study_3_Arm_6
4.3573e+18	105	47	Study_3_Arm_6
-1.79978e+18	-8	49.7	Study_3_Arm_6
-1.79978e+18	41	54	Study_3_Arm_6
-1.79978e+18	83	52.2	Study_3_Arm_6
-1.79978e+18	99	61.5	Study_3_Arm_6
8.23273e+18	-17	25.6	Study_3_Arm_6
8.23273e+18	36	37.3	Study_3_Arm_6
8.23273e+18	80	37.5	Study_3_Arm_6
8.23273e+18	123	29	Study_3_Arm_6
8.23273e+18	163	23.6	Study_3_Arm_6
8.23273e+18	206	5	Study_3_Arm_6
8.23273e+18	248	TOO SMALL TO MEASURE	Study_3_Arm_6
8.23273e+18	323	NOT EVALUABLE	Study_3_Arm_6
4.57004e+18	-3	44	Study_3_Arm_6
4.57004e+18	44	44	Study_3_Arm_6
4.57004e+18	85	44	Study_3_Arm_6
4.57004e+18	128	35	Study_3_Arm_6
4.57004e+18	169	31	Study_3_Arm_6
4.57004e+18	212	27	Study_3_Arm_6
4.57004e+18	254	37	Study_3_Arm_6
8.95582e+18	-7	11	Study_3_Arm_6
8.95582e+18	41	11	Study_3_Arm_6
8.95582e+18	83	10	Study_3_Arm_6
8.95582e+18	124	6	Study_3_Arm_6
8.95582e+18	166	NOT EVALUABLE	Study_3_Arm_6
8.95582e+18	209	5	Study_3_Arm_6
8.95582e+18	250	5	Study_3_Arm_6
-9.16599e+18	-4	83	Study_3_Arm_6
-9.16599e+18	43	77	Study_3_Arm_6
-9.16599e+18	85	53	Study_3_Arm_6
-9.16599e+18	126	53	Study_3_Arm_6
-9.16599e+18	168	31	Study_3_Arm_6
-9.16599e+18	210	37	Study_3_Arm_6
2.57086e+18	-27	31	Study_3_Arm_6
2.57086e+18	42	28	Study_3_Arm_6
2.57086e+18	86	28	Study_3_Arm_6
2.57086e+18	128	22	Study_3_Arm_6
2.57086e+18	170	20	Study_3_Arm_6
2.57086e+18	218	28	Study_3_Arm_6
-6.3644e+18	1	24	Study_3_Arm_6
-6.3644e+18	42	24	Study_3_Arm_6
-6.3644e+18	85	24	Study_3_Arm_6
-6.3644e+18	126	24	Study_3_Arm_6
-5.04349e+17	-11	80	Study_3_Arm_6
-5.04349e+17	43	85	Study_3_Arm_6
-5.04349e+17	86	80	Study_3_Arm_6
-5.04349e+17	116	78	Study_3_Arm_6
4.66716e+17	-14	11	Study_3_Arm_6
4.66716e+17	40	10	Study_3_Arm_6
4.66716e+17	82	9	Study_3_Arm_6
4.66716e+17	124	8	Study_3_Arm_6
4.66716e+17	166	8	Study_3_Arm_6
7.54712e+18	-10	16.6	Study_3_Arm_6
7.54712e+18	40	16.7	Study_3_Arm_6
7.54712e+18	64	18.2	Study_3_Arm_6
-5.31866e+18	-7	17.6	Study_3_Arm_6
-5.31866e+18	35	17.8	Study_3_Arm_6
-5.31866e+18	76	10.9	Study_3_Arm_6
-5.31866e+18	124	7.8	Study_3_Arm_6
-5.31866e+18	168	5.8	Study_3_Arm_6
-5.31866e+18	210	6	Study_3_Arm_6
-5.31866e+18	252	5.7	Study_3_Arm_6
-5.31866e+18	294	0	Study_3_Arm_6
-7.5091e+18	-7	30.3	Study_3_Arm_6
-7.5091e+18	43	31.6	Study_3_Arm_6
-7.5091e+18	85	18.9	Study_3_Arm_6
-7.5091e+18	124	16.2	Study_3_Arm_6
-7.5091e+18	169	13.7	Study_3_Arm_6
-7.5091e+18	210	11.6	Study_3_Arm_6
-7.5091e+18	251	0	Study_3_Arm_6
-5.24497e+18	-15	80	Study_3_Arm_6
-5.24497e+18	42	86	Study_3_Arm_6
-5.24497e+18	84	80	Study_3_Arm_6
-5.24497e+18	125	69	Study_3_Arm_6
2.33655e+18	-7	14	Study_3_Arm_6
2.33655e+18	40	13	Study_3_Arm_6
2.33655e+18	82	12	Study_3_Arm_6
2.33655e+18	126	12	Study_3_Arm_6
2.33655e+18	167	14	Study_3_Arm_6
2.33655e+18	208	14	Study_3_Arm_6
-8.38078e+18	-6	34	Study_3_Arm_6
-8.38078e+18	43	34	Study_3_Arm_6
-8.38078e+18	85	29	Study_3_Arm_6
-8.38078e+18	127	26	Study_3_Arm_6
-8.38078e+18	169	20	Study_3_Arm_6
-8.38078e+18	211	22	Study_3_Arm_6
2.76678e+18	-7	24	Study_3_Arm_6
2.76678e+18	36	32	Study_3_Arm_6
2.76678e+18	81	36	Study_3_Arm_6
2.76678e+18	120	36	Study_3_Arm_6
2.76678e+18	165	36	Study_3_Arm_6
9.19316e+18	-12	28	Study_3_Arm_6
9.19316e+18	38	28	Study_3_Arm_6
9.19316e+18	85	28	Study_3_Arm_6
[truncated: 178 more rows]

## Sheet: Study4
Patient_Anonmyized	Treatment_Day	TargetLesionLongDiam_mm	Study_Arm
-5.94245e+17	-3	42	Study_4_Arm_1
-5.94245e+17	36	44	Study_4_Arm_1
-5.94245e+17	81	44	Study_4_Arm_1
-4.07839e+18	-4	65.8	Study_4_Arm_1
-4.07839e+18	304	66	Study_4_Arm_1
-4.07839e+18	389	68	Study_4_Arm_1
-4.07839e+18	416	NOT EVALUABLE	Study_4_Arm_1
-4.07839e+18	35	60	Study_4_Arm_1
-4.07839e+18	77	65	Study_4_Arm_1
-4.07839e+18	122	63	Study_4_Arm_1
-4.07839e+18	164	70	Study_4_Arm_1
-4.07839e+18	206	75	Study_4_Arm_1
-4.07839e+18	254	65	Study_4_Arm_1
-4.71694e+18	-6	18.5	Study_4_Arm_1
-4.71694e+18	43	30	Study_4_Arm_1
-4.71694e+18	88	31	Study_4_Arm_1
4.73164e+18	-2	35.8	Study_4_Arm_1
4.73164e+18	41	39.5	Study_4_Arm_1
4.73164e+18	90	53	Study_4_Arm_1
5.13108e+18	-4	100	Study_4_Arm_1
5.13108e+18	37	100	Study_4_Arm_1
5.13108e+18	88	137	Study_4_Arm_1
8.67428e+18	-5	32	Study_4_Arm_1
8.67428e+18	41	34	Study_4_Arm_1
8.67428e+18	90	38	Study_4_Arm_1
8.67428e+18	139	38	Study_4_Arm_1
8.67428e+18	181	41	Study_4_Arm_1
8.94061e+18	-4	102	Study_4_Arm_1
8.94061e+18	39	72	Study_4_Arm_1
8.94061e+18	91	56	Study_4_Arm_1
8.94061e+18	130	86	Study_4_Arm_1
2.88766e+18	-8	24	Study_4_Arm_1
2.88766e+18	251	23	Study_4_Arm_1
2.88766e+18	43	17	Study_4_Arm_1
2.88766e+18	84	16	Study_4_Arm_1
2.88766e+18	127	16	Study_4_Arm_1
8.52476e+18	-4	49	Study_4_Arm_1
8.52476e+18	43	48	Study_4_Arm_1
8.52476e+18	67	78	Study_4_Arm_1
-7.67737e+18	-8	18	Study_4_Arm_1
-7.67737e+18	43	14	Study_4_Arm_1
-7.67737e+18	85	11	Study_4_Arm_1
-7.67737e+18	127	10	Study_4_Arm_1
-7.67737e+18	169	12	Study_4_Arm_1
1.53685e+18	-2	53	Study_4_Arm_1
1.53685e+18	43	49	Study_4_Arm_1
1.53685e+18	85	47	Study_4_Arm_1
1.53685e+18	127	55	Study_4_Arm_1
4.48333e+18	-7	40	Study_4_Arm_1
4.48333e+18	41	15	Study_4_Arm_1
4.48333e+18	83	16	Study_4_Arm_1
4.48333e+18	125	20	Study_4_Arm_1
9.09108e+18	-20	42	Study_4_Arm_1
9.09108e+18	187	37	Study_4_Arm_1
9.09108e+18	248	44	Study_4_Arm_1
9.09108e+18	43	37	Study_4_Arm_1
9.09108e+18	85	35	Study_4_Arm_1
9.09108e+18	127	35	Study_4_Arm_1
-2.52169e+17	-1	103	Study_4_Arm_1
-2.52169e+17	42	78	Study_4_Arm_1
-2.52169e+17	84	87	Study_4_Arm_1
-7.03508e+18	-2	48	Study_4_Arm_1
-7.03508e+18	42	41	Study_4_Arm_1
-7.03508e+18	84	60	Study_4_Arm_1
1.43155e+18	-14	35	Study_4_Arm_1
1.43155e+18	182	51	Study_4_Arm_1
1.43155e+18	43	32	Study_4_Arm_1
1.43155e+18	85	31	Study_4_Arm_1
1.43155e+18	126	35	Study_4_Arm_1
-8.91804e+18	-1	42	Study_4_Arm_1
-8.91804e+18	42	40	Study_4_Arm_1
-8.91804e+18	84	36	Study_4_Arm_1
-7.55328e+18	-5	42	Study_4_Arm_1
-7.55328e+18	40	25	Study_4_Arm_1
-7.55328e+18	85	25	Study_4_Arm_1
-7.55328e+18	128	25	Study_4_Arm_1
-7.55328e+18	169	25	Study_4_Arm_1
-6.02629e+18	-6	75	Study_4_Arm_1
-6.02629e+18	41	85	Study_4_Arm_1
-6.02629e+18	80	94	Study_4_Arm_1
-6.02629e+18	127	107	Study_4_Arm_1
1.26024e+18	-8	40	Study_4_Arm_1
1.26024e+18	42	40	Study_4_Arm_1
1.26024e+18	84	45	Study_4_Arm_1
1.26024e+18	125	45	Study_4_Arm_1
5.21911e+18	-2	70	Study_4_Arm_1
5.21911e+18	42	70	Study_4_Arm_1
5.21911e+18	83	70	Study_4_Arm_1
5.21911e+18	140	80	Study_4_Arm_1
2.11888e+18	-3	22	Study_4_Arm_1
2.11888e+18	40	22	Study_4_Arm_1
2.11888e+18	85	22	Study_4_Arm_1
2.11888e+18	128	22	Study_4_Arm_1
-5.11186e+18	-7	34	Study_4_Arm_1
-5.11186e+18	268	42	Study_4_Arm_1
-5.11186e+18	358	29	Study_4_Arm_1
-5.11186e+18	41	32.5	Study_4_Arm_1
-5.11186e+18	83	32.5	Study_4_Arm_1
-5.11186e+18	127	32.5	Study_4_Arm_1
-5.11186e+18	169	34	Study_4_Arm_1
-5.11186e+18	226	39	Study_4_Arm_1
-8.80098e+18	-15	32	Study_4_Arm_1
-8.80098e+18	41	40	Study_4_Arm_1
-8.80098e+18	83	40	Study_4_Arm_1
-3.14126e+18	-7	55	Study_4_Arm_1
-3.14126e+18	42	55	Study_4_Arm_1
-3.14126e+18	84	55	Study_4_Arm_1
-3.14126e+18	148	NOT EVALUABLE	Study_4_Arm_1
6.20821e+18	-22	58	Study_4_Arm_1
6.20821e+18	182	50	Study_4_Arm_1
6.20821e+18	226	50	Study_4_Arm_1
6.20821e+18	269	50	Study_4_Arm_1
6.20821e+18	310	50	Study_4_Arm_1
6.20821e+18	357	50	Study_4_Arm_1
6.20821e+18	399	50	Study_4_Arm_1
6.20821e+18	449	50	Study_4_Arm_1
6.20821e+18	500	50	Study_4_Arm_1
6.20821e+18	591	50	Study_4_Arm_1
6.20821e+18	623	50	Study_4_Arm_1
6.20821e+18	42	48	Study_4_Arm_1
6.20821e+18	85	49	Study_4_Arm_1
6.20821e+18	127	50	Study_4_Arm_1
6.77668e+18	-16	27	Study_4_Arm_1
6.77668e+18	49	18	Study_4_Arm_1
6.77668e+18	85	24	Study_4_Arm_1
6.77668e+18	127	24	Study_4_Arm_1
6.77668e+18	174	28	Study_4_Arm_1
8.95754e+18	-28	18	Study_4_Arm_1
8.95754e+18	175	19	Study_4_Arm_1
8.95754e+18	219	18	Study_4_Arm_1
8.95754e+18	259	20	Study_4_Arm_1
8.95754e+18	315	20	Study_4_Arm_1
8.95754e+18	379	20	Study_4_Arm_1
8.95754e+18	421	21	Study_4_Arm_1
8.95754e+18	42	19	Study_4_Arm_1
8.95754e+18	64	19	Study_4_Arm_1
8.95754e+18	119	19	Study_4_Arm_1
-8.58776e+18	1	58	Study_4_Arm_1
-8.58776e+18	41	61	Study_4_Arm_1
-8.58776e+18	89	60	Study_4_Arm_1
-8.58776e+18	132	59	Study_4_Arm_1
-8.58776e+18	189	70	Study_4_Arm_1
-7.70016e+18	-18	35	Study_4_Arm_1
-7.70016e+18	221	35	Study_4_Arm_1
-7.70016e+18	284	35	Study_4_Arm_1
-7.70016e+18	338	35	Study_4_Arm_1
-7.70016e+18	429	32	Study_4_Arm_1
-7.70016e+18	44	35	Study_4_Arm_1
-7.70016e+18	86	35	Study_4_Arm_1
-7.70016e+18	128	35	Study_4_Arm_1
-7.70016e+18	169	35	Study_4_Arm_1
-1.00097e+18	-6	53	Study_4_Arm_1
-1.00097e+18	37	55	Study_4_Arm_1
-1.00097e+18	79	55	Study_4_Arm_1
-1.00097e+18	130	55	Study_4_Arm_1
7.30535e+18	-14	12	Study_4_Arm_1
7.30535e+18	42	11	Study_4_Arm_1
7.30535e+18	83	NOT EVALUABLE	Study_4_Arm_1
7.30535e+18	125	NOT EVALUABLE	Study_4_Arm_1
7.30535e+18	167	32	Study_4_Arm_1
6.66969e+18	-24	32	Study_4_Arm_1
6.66969e+18	19	37	Study_4_Arm_1
6.66969e+18	63	37	Study_4_Arm_1
6.27166e+18	-23	57	Study_4_Arm_1
6.27166e+18	41	60	Study_4_Arm_1
6.27166e+18	83	70	Study_4_Arm_1
6.27166e+18	105	72	Study_4_Arm_1
6.27166e+18	125	99	Study_4_Arm_1
-2.03551e+18	-20	16	Study_4_Arm_1
-2.03551e+18	41	10.4	Study_4_Arm_1
-2.03551e+18	83	10.2	Study_4_Arm_1
-2.03551e+18	125	9	Study_4_Arm_1
-2.03551e+18	167	8	Study_4_Arm_1
-2.03551e+18	209	14	Study_4_Arm_1
-1.29135e+18	-14	10	Study_4_Arm_1
-1.29135e+18	43	9	Study_4_Arm_1
-1.29135e+18	83	8	Study_4_Arm_1
-1.29135e+18	127	6	Study_4_Arm_1
-1.72633e+18	-6	35	Study_4_Arm_1
-1.72633e+18	39	35	Study_4_Arm_1
-1.72633e+18	84	31	Study_4_Arm_1
-1.72633e+18	126	31	Study_4_Arm_1
-1.72633e+18	166	33	Study_4_Arm_1
-1.72633e+18	207	34	Study_4_Arm_1
-6.25138e+18	-6	22	Study_4_Arm_1
-6.25138e+18	273	19	Study_4_Arm_1
-6.25138e+18	39	20	Study_4_Arm_1
-6.25138e+18	81	17	Study_4_Arm_1
-6.25138e+18	126	15	Study_4_Arm_1
-6.25138e+18	168	15	Study_4_Arm_1
-6.25138e+18	208	16	Study_4_Arm_1
2.42374e+17	-7	39	Study_4_Arm_1
2.42374e+17	235	39	Study_4_Arm_1
2.42374e+17	64	40	Study_4_Arm_1
2.42374e+17	105	40	Study_4_Arm_1
2.42374e+17	147	40	Study_4_Arm_1
2.42374e+17	183	40	Study_4_Arm_1
-1.11861e+18	-2	29	Study_4_Arm_1
-1.11861e+18	37	26	Study_4_Arm_1
-1.11861e+18	84	23	Study_4_Arm_1
-1.82406e+18	-7	21	Study_4_Arm_1
-1.82406e+18	49	15	Study_4_Arm_1
-1.82406e+18	79	13	Study_4_Arm_1
-1.82406e+18	127	14	Study_4_Arm_1
-1.82406e+18	169	11	Study_4_Arm_1
-4.90253e+18	-5	24	Study_4_Arm_1
-4.90253e+18	45	19	Study_4_Arm_1
-4.90253e+18	87	16	Study_4_Arm_1
-4.90253e+18	121	16	Study_4_Arm_1
-4.90253e+18	164	16	Study_4_Arm_1
-4.90253e+18	213	17	Study_4_Arm_1
-4.90253e+18	255	16	Study_4_Arm_1
-4.90253e+18	325	16	Study_4_Arm_1
-1.51924e+18	-29	30	Study_4_Arm_1
-1.51924e+18	38	28	Study_4_Arm_1
-1.51924e+18	79	28	Study_4_Arm_1
-1.51924e+18	121	28	Study_4_Arm_1
-1.51924e+18	163	28	Study_4_Arm_1
-1.51924e+18	207	28	Study_4_Arm_1
-1.51924e+18	247	27	Study_4_Arm_1
-1.51924e+18	309	27	Study_4_Arm_1
-1.51924e+18	375	27	Study_4_Arm_1
-1.51924e+18	431	27	Study_4_Arm_1
-1.51924e+18	497	30	Study_4_Arm_1
1.38589e+18	-6	16.3	Study_4_Arm_1
1.38589e+18	42	8.3	Study_4_Arm_1
1.38589e+18	86	10	Study_4_Arm_1
1.38589e+18	123	12.5	Study_4_Arm_1
1.38589e+18	164	10.9	Study_4_Arm_1
-9.41219e+17	-5	12	Study_4_Arm_1
-9.41219e+17	42	11	Study_4_Arm_1
-9.41219e+17	213	10	Study_4_Arm_1
-1.06934e+18	-6	15	Study_4_Arm_1
-1.06934e+18	37	14	Study_4_Arm_1
-1.06934e+18	83	13	Study_4_Arm_1
-1.06934e+18	128	12	Study_4_Arm_1
-1.06934e+18	170	12	Study_4_Arm_1
-1.06934e+18	219	11	Study_4_Arm_1
-1.06934e+18	261	11	Study_4_Arm_1
-1.06934e+18	307	11	Study_4_Arm_1
-1.06934e+18	370	12	Study_4_Arm_1
-1.06934e+18	433	12	Study_4_Arm_1
-1.06934e+18	503	13	Study_4_Arm_1
-1.06934e+18	566	13	Study_4_Arm_1
-1.06934e+18	629	12	Study_4_Arm_1
7.30347e+18	-4	81	Study_4_Arm_1
7.30347e+18	43	79	Study_4_Arm_1
7.30347e+18	95	80	Study_4_Arm_1
7.30347e+18	137	75	Study_4_Arm_1
4.04157e+18	-5	64	Study_4_Arm_1
4.04157e+18	42	72	Study_4_Arm_1
4.04157e+18	84	75	Study_4_Arm_1
-5.79988e+18	-5	34	Study_4_Arm_1
-5.79988e+18	42	32	Study_4_Arm_1
-5.79988e+18	84	32	Study_4_Arm_1
-5.79988e+18	126	35	Study_4_Arm_1
-5.79988e+18	168	32	Study_4_Arm_1
-5.79988e+18	210	38	Study_4_Arm_1
-5.79988e+18	252	44	Study_4_Arm_1
-6.14559e+18	-5	58	Study_4_Arm_1
-6.14559e+18	56	54	Study_4_Arm_1
-6.14559e+18	98	49	Study_4_Arm_1
-6.14559e+18	136	55	Study_4_Arm_1
-6.14559e+18	171	63	Study_4_Arm_1
8.43658e+18	-7	22	Study_4_Arm_1
8.43658e+18	43	19	Study_4_Arm_1
8.43658e+18	89	14	Study_4_Arm_1
8.43658e+18	145	14	Study_4_Arm_1
8.43658e+18	190	12	Study_4_Arm_1
8.43658e+18	239	10	Study_4_Arm_1
8.43658e+18	281	10	Study_4_Arm_1
-2.07326e+18	-4	69	Study_4_Arm_1
-2.07326e+18	46	72	Study_4_Arm_1
-2.07326e+18	88	82	Study_4_Arm_1
-2.07326e+18	123	77	Study_4_Arm_1
-6.22997e+18	-4	48	Study_4_Arm_1
-6.22997e+18	162	48	Study_4_Arm_1
-6.22997e+18	192	48	Study_4_Arm_1
-6.22997e+18	221	56	Study_4_Arm_1
-6.22997e+18	277	61	Study_4_Arm_1
-6.22997e+18	43	64	Study_4_Arm_1
-2.69153e+18	-5	34	Study_4_Arm_1
-2.69153e+18	42	28	Study_4_Arm_1
-2.69153e+18	84	27	Study_4_Arm_1
-2.69153e+18	126	25	Study_4_Arm_1
-2.69153e+18	168	26	Study_4_Arm_1
7.90677e+18	-3	23	Study_4_Arm_1
7.90677e+18	39	20	Study_4_Arm_1
7.90677e+18	82	21	Study_4_Arm_1
7.90677e+18	124	22	Study_4_Arm_1
7.90677e+18	166	30	Study_4_Arm_1
-8.69466e+17	-9	59	Study_4_Arm_1
-8.69466e+17	169	61	Study_4_Arm_1
-8.69466e+17	34	58	Study_4_Arm_1
-8.69466e+17	75	58	Study_4_Arm_1
-8.69466e+17	118	58	Study_4_Arm_1
7.13801e+18	-6	16	Study_4_Arm_1
7.13801e+18	40	13	Study_4_Arm_1
7.13801e+18	83	12	Study_4_Arm_1
7.13801e+18	134	13	Study_4_Arm_1
7.13801e+18	195	20	Study_4_Arm_1
-4.79172e+18	-8	26	Study_4_Arm_1
-4.79172e+18	39	27	Study_4_Arm_1
-4.79172e+18	81	40	Study_4_Arm_1
8.15776e+18	-25	45	Study_4_Arm_1
8.15776e+18	39	41	Study_4_Arm_1
8.15776e+18	81	45	Study_4_Arm_1
1.95425e+18	-9	83	Study_4_Arm_1
1.95425e+18	41	51	Study_4_Arm_1
1.95425e+18	83	51	Study_4_Arm_1
1.95425e+18	122	5	Study_4_Arm_1
8.39847e+18	-5	39	Study_4_Arm_1
8.39847e+18	40	42	Study_4_Arm_1
8.39847e+18	81	44	Study_4_Arm_1
-7.33091e+18	-6	43	Study_4_Arm_1
-7.33091e+18	43	43	Study_4_Arm_1
-7.33091e+18	85	45	Study_4_Arm_1
-7.33091e+18	127	48	Study_4_Arm_1
7.74333e+18	-6	23	Study_4_Arm_1
7.74333e+18	40	23	Study_4_Arm_1
7.74333e+18	82	33	Study_4_Arm_1
-7.89743e+18	-27	72	Study_4_Arm_1
-7.89743e+18	41	69	Study_4_Arm_1
-7.89743e+18	84	71	Study_4_Arm_1
-7.40522e+17	-3	60.8	Study_4_Arm_1
-7.40522e+17	36	61.6	Study_4_Arm_1
-7.40522e+17	63	74.4	Study_4_Arm_1
6.61498e+18	-15	15.43	Study_4_Arm_1
6.61498e+18	44	8.93	Study_4_Arm_1
6.61498e+18	86	12.7	Study_4_Arm_1
-2.01729e+18	1	19	Study_4_Arm_1
-2.01729e+18	37	19	Study_4_Arm_1
-2.01729e+18	82	19	Study_4_Arm_1
-2.01729e+18	124	19	Study_4_Arm_1
-2.01729e+18	261	19	Study_4_Arm_1
3.21838e+17	-1	50	Study_4_Arm_1
3.21838e+17	39	50	Study_4_Arm_1
3.21838e+17	81	52	Study_4_Arm_1
4.19996e+18	-28	94	Study_4_Arm_1
4.19996e+18	39	105	Study_4_Arm_1
4.19996e+18	81	108	Study_4_Arm_1
4.19996e+18	125	108	Study_4_Arm_1
4.19996e+18	169	119	Study_4_Arm_1
1.84076e+18	-6	83	Study_4_Arm_1
1.84076e+18	45	70	Study_4_Arm_1
1.84076e+18	87	70	Study_4_Arm_1
1.84076e+18	130	81	Study_4_Arm_1
1.84076e+18	169	96	Study_4_Arm_1
2.13583e+18	-1	62	Study_4_Arm_1
2.13583e+18	43	60	Study_4_Arm_1
2.13583e+18	85	60	Study_4_Arm_1
3.44255e+18	-26	39	Study_4_Arm_1
3.44255e+18	43	38	Study_4_Arm_1
3.44255e+18	82	45	Study_4_Arm_1
3.44255e+18	127	50	Study_4_Arm_1
-6.94037e+18	-9	24	Study_4_Arm_1
-6.94037e+18	84	26	Study_4_Arm_1
-6.94037e+18	42	19	Study_4_Arm_1
-9.07377e+18	-18	37	Study_4_Arm_1
-9.07377e+18	45	33	Study_4_Arm_1
-9.07377e+18	86	32	Study_4_Arm_1
-9.07377e+18	136	41	Study_4_Arm_1
3.54668e+18	-18	12	Study_4_Arm_1
3.54668e+18	42	10	Study_4_Arm_1
3.54668e+18	84	12	Study_4_Arm_1
3.54668e+18	126	12	Study_4_Arm_1
-3.6045e+17	-16	19	Study_4_Arm_1
-3.6045e+17	48	16	Study_4_Arm_1
-3.6045e+17	105	21	Study_4_Arm_1
-4.80917e+18	-28	27	Study_4_Arm_1
-4.80917e+18	39	19	Study_4_Arm_1
-4.80917e+18	81	19	Study_4_Arm_1
-2.72409e+18	-30	51	Study_4_Arm_1
-2.72409e+18	38	26	Study_4_Arm_1
-2.72409e+18	80	26	Study_4_Arm_1
-2.72409e+18	122	25	Study_4_Arm_1
-2.72409e+18	164	25	Study_4_Arm_1
-2.72409e+18	206	27	Study_4_Arm_1
-2.72409e+18	248	33	Study_4_Arm_1
-2.42263e+18	-22	13	Study_4_Arm_1
-2.42263e+18	39	11	Study_4_Arm_1
-2.42263e+18	81	17	Study_4_Arm_1
-6.56064e+18	-20	32	Study_4_Arm_1
-6.56064e+18	41	21	Study_4_Arm_1
-6.56064e+18	83	22	Study_4_Arm_1
-6.56064e+18	125	22	Study_4_Arm_1
-6.56064e+18	170	22	Study_4_Arm_1
-6.56064e+18	212	22	Study_4_Arm_1
-3.12047e+18	-3	73	Study_4_Arm_1
-3.12047e+18	37	80	Study_4_Arm_1
-3.12047e+18	63	94	Study_4_Arm_1
-7.88927e+16	-27	34	Study_4_Arm_1
-7.88927e+16	40	34	Study_4_Arm_1
-7.88927e+16	82	40	Study_4_Arm_1
1.55937e+18	-6	60	Study_4_Arm_1
1.55937e+18	41	56	Study_4_Arm_1
1.55937e+18	83	30	Study_4_Arm_1
1.55937e+18	132	52	Study_4_Arm_1
-6.80969e+18	-10	44.5	Study_4_Arm_1
-6.80969e+18	40	29.6	Study_4_Arm_1
-6.80969e+18	82	19.3	Study_4_Arm_1
-6.80969e+18	124	24.3	Study_4_Arm_1
-6.80969e+18	166	27.1	Study_4_Arm_1
-6.80969e+18	208	24.2	Study_4_Arm_1
-6.80969e+18	250	27	Study_4_Arm_1
-6.80969e+18	313	31.1	Study_4_Arm_1
-6.80969e+18	376	33.8	Study_4_Arm_1
4.30851e+18	-11	39.4	Study_4_Arm_1
4.30851e+18	336	19.9	Study_4_Arm_1
4.30851e+18	39	27	Study_4_Arm_1
4.30851e+18	81	22.5	Study_4_Arm_1
4.30851e+18	123	20.2	Study_4_Arm_1
4.30851e+18	165	19.6	Study_4_Arm_1
4.30851e+18	210	21.6	Study_4_Arm_1
4.30851e+18	252	19.7	Study_4_Arm_1
4.30851e+18	294	19.6	Study_4_Arm_1
4.48932e+18	-7	62	Study_4_Arm_1
4.48932e+18	37	51	Study_4_Arm_1
4.48932e+18	79	70.5	Study_4_Arm_1
-6.01057e+18	-20	42	Study_4_Arm_1
-6.01057e+18	43	42	Study_4_Arm_1
-6.01057e+18	85	42	Study_4_Arm_1
-6.01057e+18	131	44	Study_4_Arm_1
-6.01057e+18	170	66	Study_4_Arm_1
-4.82764e+18	-17	103	Study_4_Arm_1
-4.82764e+18	40	66	Study_4_Arm_1
-4.82764e+18	82	73	Study_4_Arm_1
-6.15323e+18	-8	53	Study_4_Arm_1
-6.15323e+18	42	53	Study_4_Arm_1
-6.15323e+18	81	53	Study_4_Arm_1
-6.15323e+18	122	53	Study_4_Arm_1
-6.15323e+18	156	48	Study_4_Arm_1
-6.15323e+18	198	53	Study_4_Arm_1
7.59719e+18	-6	22	Study_4_Arm_1
7.59719e+18	40	19	Study_4_Arm_1
7.59719e+18	82	21	Study_4_Arm_1
7.59719e+18	121	21	Study_4_Arm_1
2.43102e+18	-10	18	Study_4_Arm_1
2.43102e+18	179	7	Study_4_Arm_1
2.43102e+18	284	13	Study_4_Arm_1
2.43102e+18	372	15	Study_4_Arm_1
2.43102e+18	41	12	Study_4_Arm_1
2.43102e+18	81	10	Study_4_Arm_1
8.39878e+17	-21	23	Study_4_Arm_1
8.39878e+17	41	23	Study_4_Arm_1
8.39878e+17	84	18	Study_4_Arm_1
8.39878e+17	125	14	Study_4_Arm_1
8.39878e+17	167	13	Study_4_Arm_1
-2.23174e+18	-10	28	Study_4_Arm_1
-2.23174e+18	39	30	Study_4_Arm_1
-2.23174e+18	82	32	Study_4_Arm_1
-2.23174e+18	111	NOT EVALUABLE	Study_4_Arm_1
-8.30015e+18	-7	52	Study_4_Arm_1
-8.30015e+18	40	34	Study_4_Arm_1
-8.30015e+18	83	34	Study_4_Arm_1
-3.20715e+18	-7	10	Study_4_Arm_1
-3.20715e+18	41	10	Study_4_Arm_1
-3.20715e+18	76	9	Study_4_Arm_1
-3.20715e+18	128	9	Study_4_Arm_1
-3.20715e+18	168	NOT EVALUABLE	Study_4_Arm_1
-3.20715e+18	212	NOT EVALUABLE	Study_4_Arm_1
-3.20715e+18	247	12	Study_4_Arm_1
-3.20715e+18	293	12	Study_4_Arm_1
-8.78786e+18	-14	79	Study_4_Arm_1
-8.78786e+18	34	55	Study_4_Arm_1
-8.78786e+18	76	34	Study_4_Arm_1
-8.78786e+18	117	28	Study_4_Arm_1
-8.78786e+18	161	32	Study_4_Arm_1
6.55761e+18	-31	64	Study_4_Arm_1
6.55761e+18	43	65	Study_4_Arm_1
6.55761e+18	82	64	Study_4_Arm_1
1.32665e+18	-14	36	Study_4_Arm_1
1.32665e+18	36	30	Study_4_Arm_1
1.32665e+18	78	30	Study_4_Arm_1
1.32665e+18	120	44	Study_4_Arm_1
-9.102e+18	-17	44	Study_4_Arm_1
-9.102e+18	40	25	Study_4_Arm_1
-9.102e+18	71	36	Study_4_Arm_1
1.03656e+17	-18	22	Study_4_Arm_1
1.03656e+17	39	22	Study_4_Arm_1
1.03656e+17	81	22	Study_4_Arm_1
1.03656e+17	120	22	Study_4_Arm_1
1.03656e+17	165	22	Study_4_Arm_1
1.03656e+17	208	22	Study_4_Arm_1
7.96807e+18	-15	64	Study_4_Arm_1
7.96807e+18	36	56	Study_4_Arm_1
7.96807e+18	78	58	Study_4_Arm_1
4.85299e+18	-9	41	Study_4_Arm_1
4.85299e+18	39	40	Study_4_Arm_1
4.85299e+18	82	44	Study_4_Arm_1
4.85299e+18	121	38	Study_4_Arm_1
8.12174e+18	-12	45	Study_4_Arm_1
8.12174e+18	36	42	Study_4_Arm_1
8.12174e+18	91	42	Study_4_Arm_1
8.75041e+18	-21	47	Study_4_Arm_1
8.75041e+18	41	54	Study_4_Arm_1
8.75041e+18	78	54	Study_4_Arm_1
8.75041e+18	125	56	Study_4_Arm_1
8.75041e+18	168	56	Study_4_Arm_1
5.99956e+18	-7	70	Study_4_Arm_1
5.99956e+18	43	75	Study_4_Arm_1
5.99956e+18	85	75	Study_4_Arm_1
5.99956e+18	127	81	Study_4_Arm_1
5.99956e+18	169	81	Study_4_Arm_1
5.99956e+18	234	81	Study_4_Arm_1
-3.64016e+18	-2	29	Study_4_Arm_1
-3.64016e+18	440	0	Study_4_Arm_1
-3.64016e+18	497	0	Study_4_Arm_1
-3.64016e+18	560	0	Study_4_Arm_1
-3.64016e+18	616	0	Study_4_Arm_1
-3.64016e+18	679	0	Study_4_Arm_1
-3.64016e+18	42	20	Study_4_Arm_1
-3.64016e+18	84	15	Study_4_Arm_1
-3.64016e+18	126	0	Study_4_Arm_1
-3.64016e+18	168	0	Study_4_Arm_1
-3.64016e+18	205	0	Study_4_Arm_1
-3.64016e+18	252	0	Study_4_Arm_1
-3.64016e+18	308	0	Study_4_Arm_1
-3.64016e+18	385	0	Study_4_Arm_1
2.09684e+18	-14	15	Study_4_Arm_1
2.09684e+18	273	14	Study_4_Arm_1
2.09684e+18	42	13	Study_4_Arm_1
2.09684e+18	85	13	Study_4_Arm_1
2.09684e+18	129	11	Study_4_Arm_1
2.09684e+18	162	11	Study_4_Arm_1
2.09684e+18	209	11	Study_4_Arm_1
2.23566e+18	-9	26	Study_4_Arm_1
2.23566e+18	41	15	Study_4_Arm_1
2.23566e+18	84	10	Study_4_Arm_1
2.23566e+18	126	8	Study_4_Arm_1
2.23566e+18	167	6	Study_4_Arm_1
2.23566e+18	210	6	Study_4_Arm_1
2.23566e+18	251	6	Study_4_Arm_1
2.23566e+18	313	13	Study_4_Arm_1
3.71737e+18	-12	36	Study_4_Arm_1
3.71737e+18	37	31	Study_4_Arm_1
3.71737e+18	80	27	Study_4_Arm_1
3.71737e+18	124	28	Study_4_Arm_1
-8.21147e+18	-13	17	Study_4_Arm_1
-8.21147e+18	41	15	Study_4_Arm_1
-8.21147e+18	84	13	Study_4_Arm_1
-8.21147e+18	125	14	Study_4_Arm_1
-5.069e+18	-5	82	Study_4_Arm_1
-5.069e+18	42	83	Study_4_Arm_1
-5.069e+18	84	83	Study_4_Arm_1
-5.069e+18	122	102	Study_4_Arm_1
2.81942e+18	-23	42	Study_4_Arm_1
2.81942e+18	37	34	Study_4_Arm_1
2.81942e+18	83	39	Study_4_Arm_1
2.81942e+18	159	95	Study_4_Arm_1
-8.98144e+17	-5	32.1	Study_4_Arm_1
-8.98144e+17	41	29.1	Study_4_Arm_1
-8.98144e+17	85	24.3	Study_4_Arm_1
-8.98144e+17	127	22.1	Study_4_Arm_1
-8.98144e+17	139	22	Study_4_Arm_1
-8.98144e+17	212	23	Study_4_Arm_1
-8.98144e+17	289	22.4	Study_4_Arm_1
2.50365e+18	-8	22	Study_4_Arm_1
2.50365e+18	39	23.3	Study_4_Arm_1
2.50365e+18	81	19	Study_4_Arm_1
2.50365e+18	123	14.6	Study_4_Arm_1
2.50365e+18	165	13.3	Study_4_Arm_1
2.50365e+18	207	12.7	Study_4_Arm_1
-5.66242e+18	-5	46.7	Study_4_Arm_1
-5.66242e+18	42	42.9	Study_4_Arm_1
-5.66242e+18	85	46.5	Study_4_Arm_1
-5.66242e+18	128	47.4	Study_4_Arm_1
-5.66242e+18	176	48.8	Study_4_Arm_1
-5.66242e+18	210	50	Study_4_Arm_1
-5.66242e+18	259	48.2	Study_4_Arm_1
-5.66242e+18	303	48.3	Study_4_Arm_1
-2.07172e+18	-13	18.6	Study_4_Arm_1
-2.07172e+18	41	17.5	Study_4_Arm_1
-2.07172e+18	83	15.1	Study_4_Arm_1
-2.07172e+18	127	10.6	Study_4_Arm_1
-2.07172e+18	169	10.6	Study_4_Arm_1
-2.07172e+18	212	13	Study_4_Arm_1
-2.07172e+18	258	11.3	Study_4_Arm_1
-6.28377e+18	-6	57.4	Study_4_Arm_1
-6.28377e+18	260	31.6	Study_4_Arm_1
-6.28377e+18	318	29	Study_4_Arm_1
-6.28377e+18	380	31.5	Study_4_Arm_1
-6.28377e+18	12	48.6	Study_4_Arm_1
-6.28377e+18	85	45.8	Study_4_Arm_1
-6.28377e+18	129	40.4	Study_4_Arm_1
-6.28377e+18	180	36.4	Study_4_Arm_1
-6.28377e+18	215	30.4	Study_4_Arm_1
1.15157e+18	-7	37	Study_4_Arm_1
1.15157e+18	36	42	Study_4_Arm_1
1.15157e+18	78	32	Study_4_Arm_1
1.15157e+18	121	35	Study_4_Arm_1
4.42356e+18	-1	25	Study_4_Arm_1
4.42356e+18	225	5	Study_4_Arm_1
4.42356e+18	36	14	Study_4_Arm_1
4.42356e+18	78	14	Study_4_Arm_1
4.42356e+18	121	5	Study_4_Arm_1
4.42356e+18	167	5	Study_4_Arm_1
-4.83517e+18	-12	19	Study_4_Arm_1
-4.83517e+18	38	19	Study_4_Arm_1
-4.83517e+18	80	14	Study_4_Arm_1
-4.83517e+18	122	12	Study_4_Arm_1
4.95614e+18	-20	70	Study_4_Arm_1
4.95614e+18	38	60	Study_4_Arm_1
4.95614e+18	80	51	Study_4_Arm_1
3.24675e+18	-27	63	Study_4_Arm_1
3.24675e+18	37	68	Study_4_Arm_1
3.24675e+18	71	63	Study_4_Arm_1
3.24675e+18	148	77	Study_4_Arm_1
-1.98482e+18	-1	41.4	Study_4_Arm_1
-1.98482e+18	41	38.4	Study_4_Arm_1
-1.98482e+18	85	46.8	Study_4_Arm_1
-5.93078e+18	-25	24.2	Study_4_Arm_1
-5.93078e+18	39	23.8	Study_4_Arm_1
-5.93078e+18	85	22.6	Study_4_Arm_1
-5.93078e+18	128	25.4	Study_4_Arm_1
-5.93078e+18	170	27.5	Study_4_Arm_1
-6.49391e+18	-20	35.3	Study_4_Arm_1
-6.49391e+18	42	31	Study_4_Arm_1
-6.49391e+18	86	31.5	Study_4_Arm_1
-6.49391e+18	128	NOT EVALUABLE	Study_4_Arm_1
-7.88517e+18	-23	26.4	Study_4_Arm_1
-7.88517e+18	42	22.4	Study_4_Arm_1
-7.88517e+18	84	30.4	Study_4_Arm_1
3.52377e+18	-6	22	Study_4_Arm_1
3.52377e+18	43	8	Study_4_Arm_1
3.52377e+18	85	12	Study_4_Arm_1
3.52377e+18	127	10	Study_4_Arm_1
3.52377e+18	169	10	Study_4_Arm_1
-4.49479e+18	-15	42	Study_4_Arm_1
-4.49479e+18	42	27	Study_4_Arm_1
-4.49479e+18	86	23	Study_4_Arm_1
-4.49479e+18	131	10	Study_4_Arm_1
-4.49479e+18	155	10	Study_4_Arm_1
-4.49479e+18	196	10	Study_4_Arm_1
5.68297e+18	-5	46	Study_4_Arm_1
5.68297e+18	43	33	Study_4_Arm_1
5.68297e+18	85	35	Study_4_Arm_1
5.68297e+18	127	65	Study_4_Arm_1
-8.61765e+18	-29	35	Study_4_Arm_1
-8.61765e+18	41	26	Study_4_Arm_1
-8.61765e+18	82	23	Study_4_Arm_1
-8.61765e+18	123	22	Study_4_Arm_1
-8.61765e+18	167	23	Study_4_Arm_1
-8.61765e+18	208	23	Study_4_Arm_1
-8.61765e+18	252	23	Study_4_Arm_1
-8.61765e+18	315	28	Study_4_Arm_1
6.19214e+18	-13	68	Study_4_Arm_1
6.19214e+18	42	67	Study_4_Arm_1
6.19214e+18	78	60	Study_4_Arm_1
-1.41323e+18	-18	31	Study_4_Arm_1
-1.41323e+18	38	29	Study_4_Arm_1
-1.41323e+18	80	41	Study_4_Arm_1
1.66902e+18	-27	14	Study_4_Arm_1
1.66902e+18	39	14	Study_4_Arm_1
1.66902e+18	71	14	Study_4_Arm_1
-9.0253e+18	-27	15	Study_4_Arm_1
-9.0253e+18	41	15	Study_4_Arm_1
-9.0253e+18	83	17	Study_4_Arm_1
-9.0253e+18	125	20	Study_4_Arm_1
4.35249e+18	-22	36	Study_4_Arm_1
4.35249e+18	38	30	Study_4_Arm_1
4.35249e+18	79	26	Study_4_Arm_1
4.35249e+18	121	23	Study_4_Arm_1
4.35249e+18	165	23	Study_4_Arm_1
4.35249e+18	205	18	Study_4_Arm_1
4.35249e+18	247	20	Study_4_Arm_1
4.35249e+18	307	23	Study_4_Arm_1
-6.19475e+18	-7	42	Study_4_Arm_1
-6.19475e+18	41	28	Study_4_Arm_1
-6.19475e+18	83	43	Study_4_Arm_1
2.59696e+18	-6	60	Study_4_Arm_1
2.59696e+18	145	66	Study_4_Arm_1
2.59696e+18	187	66	Study_4_Arm_1
2.59696e+18	242	70	Study_4_Arm_1
2.59696e+18	39	66	Study_4_Arm_1
2.59696e+18	81	66	Study_4_Arm_1
8.40419e+18	-12	35	Study_4_Arm_1
8.40419e+18	41	33	Study_4_Arm_1
8.40419e+18	78	34	Study_4_Arm_1
8.40419e+18	125	36	Study_4_Arm_1
7.69371e+18	-21	30	Study_4_Arm_1
7.69371e+18	39	27	Study_4_Arm_1
7.69371e+18	80	27	Study_4_Arm_1
7.69371e+18	122	28	Study_4_Arm_1
7.69371e+18	163	29	Study_4_Arm_1
7.69371e+18	211	27	Study_4_Arm_1
7.69371e+18	252	26	Study_4_Arm_1
7.69371e+18	311	27	Study_4_Arm_1
7.69371e+18	374	33	Study_4_Arm_1
7.69371e+18	436	31	Study_4_Arm_1
7.69371e+18	506	30	Study_4_Arm_1
7.69371e+18	547	29	Study_4_Arm_1
7.69371e+18	611	29	Study_4_Arm_1
5.85679e+18	-6	22	Study_4_Arm_1
5.85679e+18	45	20	Study_4_Arm_1
5.85679e+18	87	20	Study_4_Arm_1
2.66286e+18	-5	12	Study_4_Arm_1
2.66286e+18	38	11	Study_4_Arm_1
2.66286e+18	82	11	Study_4_Arm_1
2.66286e+18	129	12	Study_4_Arm_1
2.66286e+18	171	13	Study_4_Arm_1
2.66286e+18	207	12	Study_4_Arm_1
2.66286e+18	255	11	Study_4_Arm_1
2.66286e+18	308	12	Study_4_Arm_1
7.16769e+18	-11	55	Study_4_Arm_1
7.16769e+18	38	36	Study_4_Arm_1
7.16769e+18	80	35	Study_4_Arm_1
7.16769e+18	126	35	Study_4_Arm_1
7.16769e+18	166	35	Study_4_Arm_1
7.16769e+18	212	34	Study_4_Arm_1
-1.56348e+18	-3	49	Study_4_Arm_1
-1.56348e+18	40	38.5	Study_4_Arm_1
-1.56348e+18	82	32.2	Study_4_Arm_1
-1.56348e+18	124	34.8	Study_4_Arm_1
-1.56348e+18	166	35.6	Study_4_Arm_1
-1.56348e+18	208	38.4	Study_4_Arm_1
-1.56348e+18	250	44.4	Study_4_Arm_1
-6.02575e+18	-5	42	Study_4_Arm_1
-6.02575e+18	57	37	Study_4_Arm_1
-6.02575e+18	82	48	Study_4_Arm_1
4.36066e+18	-16	34	Study_4_Arm_1
4.36066e+18	46	35	Study_4_Arm_1
4.36066e+18	85	35	Study_4_Arm_1
3.79864e+18	-20	19	Study_4_Arm_1
3.79864e+18	37	19	Study_4_Arm_1
3.79864e+18	79	19	Study_4_Arm_1
3.79864e+18	135	18	Study_4_Arm_1
-2.55885e+18	-16	91	Study_4_Arm_1
-2.55885e+18	38	89	Study_4_Arm_1
-2.55885e+18	87	76	Study_4_Arm_1
-2.55885e+18	121	70	Study_4_Arm_1
-2.55885e+18	168	96	Study_4_Arm_1
-8.9969e+18	-4	13	Study_4_Arm_1
-8.9969e+18	39	13	Study_4_Arm_1
-8.9969e+18	88	17	Study_4_Arm_1
-5.67912e+18	-9	17	Study_4_Arm_1
-5.67912e+18	251	12	Study_4_Arm_1
-5.67912e+18	307	13	Study_4_Arm_1
-5.67912e+18	372	16	Study_4_Arm_1
-5.67912e+18	41	16	Study_4_Arm_1
-5.67912e+18	83	15	Study_4_Arm_1
-5.67912e+18	124	15	Study_4_Arm_1
-5.67912e+18	167	14	Study_4_Arm_1
-5.67912e+18	209	13	Study_4_Arm_1
-1.35973e+18	-28	14	Study_4_Arm_1
-1.35973e+18	511	22	Study_4_Arm_1
-1.35973e+18	43	14	Study_4_Arm_1
-1.35973e+18	133	14	Study_4_Arm_1
-1.35973e+18	176	6	Study_4_Arm_1
-1.35973e+18	211	8	Study_4_Arm_1
-1.35973e+18	252	12	Study_4_Arm_1
-1.35973e+18	316	12	Study_4_Arm_1
-1.35973e+18	392	17	Study_4_Arm_1
-1.35973e+18	455	23	Study_4_Arm_1
-2.81545e+18	-26	11	Study_4_Arm_1
-2.81545e+18	266	0	Study_4_Arm_1
-2.81545e+18	308	0	Study_4_Arm_1
-2.81545e+18	350	0	Study_4_Arm_1
-2.81545e+18	392	0	Study_4_Arm_1
-2.81545e+18	56	0	Study_4_Arm_1
-2.81545e+18	98	0	Study_4_Arm_1
-2.81545e+18	147	0	Study_4_Arm_1
-2.81545e+18	189	0	Study_4_Arm_1
-2.81545e+18	230	0	Study_4_Arm_1
-8.74862e+18	-3	25	Study_4_Arm_1
-8.74862e+18	44	28	Study_4_Arm_1
-8.74862e+18	79	29	Study_4_Arm_1
3.46121e+18	-16	13.9	Study_4_Arm_1
3.46121e+18	37	9.3	Study_4_Arm_1
3.46121e+18	79	14	Study_4_Arm_1
-4.50187e+18	-5	33	Study_4_Arm_1
-4.50187e+18	40	33	Study_4_Arm_1
-4.50187e+18	86	33	Study_4_Arm_1
-4.50187e+18	128	32	Study_4_Arm_1
-4.50187e+18	171	33	Study_4_Arm_1
-4.50187e+18	213	29	Study_4_Arm_1
-4.50187e+18	255	31	Study_4_Arm_1
-4.50187e+18	318	31	Study_4_Arm_1
-4.50187e+18	380	31	Study_4_Arm_1
-4.50187e+18	441	34	Study_4_Arm_1
3.31493e+18	-27	12	Study_4_Arm_1
3.31493e+18	40	12	Study_4_Arm_1
3.31493e+18	82	12	Study_4_Arm_1
3.31493e+18	124	20	Study_4_Arm_1
3.31493e+18	166	19	Study_4_Arm_1
3.31493e+18	208	11	Study_4_Arm_1
9.17916e+18	-1	27	Study_4_Arm_1
9.17916e+18	37	22	Study_4_Arm_1
9.17916e+18	77	24	Study_4_Arm_1
-3.28318e+18	-15	47	Study_4_Arm_1
-3.28318e+18	27	63	Study_4_Arm_1
-3.28318e+18	41	55	Study_4_Arm_1
-3.28318e+18	83	49	Study_4_Arm_1
-3.28318e+18	128	56	Study_4_Arm_1
3.17432e+18	-15	16	Study_4_Arm_1
3.17432e+18	37	18	Study_4_Arm_1
3.17432e+18	77	19	Study_4_Arm_1
3.17432e+18	120	19	Study_4_Arm_1
6.72766e+18	-8	39	Study_4_Arm_1
6.72766e+18	41	35	Study_4_Arm_1
6.72766e+18	82	42	Study_4_Arm_1
6.72766e+18	180	41	Study_4_Arm_1
-1.45245e+17	-18	16	Study_4_Arm_1
-1.45245e+17	44	17	Study_4_Arm_1
-1.45245e+17	93	19	Study_4_Arm_1
-1.45245e+17	137	22	Study_4_Arm_1
8.93896e+18	-7	45	Study_4_Arm_1
8.93896e+18	39	24.1	Study_4_Arm_1
8.93896e+18	79	32.5	Study_4_Arm_1
-2.41189e+18	-11	18	Study_4_Arm_1
-2.41189e+18	42	17	Study_4_Arm_1
-2.41189e+18	82	18	Study_4_Arm_1
-2.41189e+18	124	20	Study_4_Arm_1
-2.41189e+18	163	24	Study_4_Arm_1
9.46553e+17	-28	96	Study_4_Arm_1
9.46553e+17	511	76	Study_4_Arm_1
9.46553e+17	44	80	Study_4_Arm_1
9.46553e+17	85	80	Study_4_Arm_1
9.46553e+17	128	76	Study_4_Arm_1
9.46553e+17	169	76	Study_4_Arm_1
9.46553e+17	211	76	Study_4_Arm_1
9.46553e+17	253	79	Study_4_Arm_1
9.46553e+17	324	84	Study_4_Arm_1
9.46553e+17	388	84	Study_4_Arm_1
9.46553e+17	456	84	Study_4_Arm_1
6.24923e+18	-8	31	Study_4_Arm_1
6.24923e+18	43	31	Study_4_Arm_1
6.24923e+18	98	36	Study_4_Arm_1
-1.08949e+18	-23	33	Study_4_Arm_1
-1.08949e+18	91	34	Study_4_Arm_1
-1.08949e+18	133	32	Study_4_Arm_1
-1.08949e+18	176	33	Study_4_Arm_1
-1.08949e+18	217	31	Study_4_Arm_1
-1.08949e+18	259	33	Study_4_Arm_1
-1.08949e+18	41	34	Study_4_Arm_1
8.2313e+18	-28	78	Study_4_Arm_1
8.2313e+18	43	79	Study_4_Arm_1
8.2313e+18	97	85	Study_4_Arm_1
-2.67722e+18	-8	24	Study_4_Arm_1
-2.67722e+18	41	25	Study_4_Arm_1
-2.67722e+18	84	26	Study_4_Arm_1
-2.67722e+18	125	25	Study_4_Arm_1
2.60192e+18	-7	109	Study_4_Arm_1
2.60192e+18	42	61	Study_4_Arm_1
2.60192e+18	121	114	Study_4_Arm_1
5.90847e+18	-5	52	Study_4_Arm_1
5.90847e+18	38	26	Study_4_Arm_1
5.90847e+18	85	29	Study_4_Arm_1
5.90847e+18	129	29	Study_4_Arm_1
5.90847e+18	171	26	Study_4_Arm_1
5.90847e+18	213	20.4	Study_4_Arm_1
5.90847e+18	255	20	Study_4_Arm_1
5.90847e+18	321	20	Study_4_Arm_1
5.90847e+18	379	20	Study_4_Arm_1
5.90847e+18	435	20	Study_4_Arm_1
5.90847e+18	507	21	Study_4_Arm_1
5.90847e+18	574	20	Study_4_Arm_1
-1.93093e+18	-3	40	Study_4_Arm_1
-1.93093e+18	46	40	Study_4_Arm_1
-1.93093e+18	78	33	Study_4_Arm_1
2.2763e+18	-1	100	Study_4_Arm_1
2.2763e+18	42	93	Study_4_Arm_1
2.2763e+18	86	93	Study_4_Arm_1
-7.89014e+18	-15	36	Study_4_Arm_1
-7.89014e+18	42	34	Study_4_Arm_1
-7.89014e+18	106	33	Study_4_Arm_1
-7.89014e+18	146	38	Study_4_Arm_1
-7.89014e+18	203	44	Study_4_Arm_1
5.1756e+18	-24	51	Study_4_Arm_1
5.1756e+18	55	51	Study_4_Arm_1
5.1756e+18	109	59	Study_4_Arm_1
-2.43466e+18	-3	64.1	Study_4_Arm_1
-2.43466e+18	40	54.5	Study_4_Arm_1
-2.43466e+18	82	56.9	Study_4_Arm_1
2.46887e+18	-2	34.5	Study_4_Arm_1
2.46887e+18	44	28.9	Study_4_Arm_1
2.46887e+18	89	29.5	Study_4_Arm_1
2.46887e+18	128	27.4	Study_4_Arm_1
2.46887e+18	170	31.3	Study_4_Arm_1
5.88172e+18	-11	30	Study_4_Arm_1
5.88172e+18	38	27	Study_4_Arm_1
5.88172e+18	79	25	Study_4_Arm_1
5.88172e+18	129	25	Study_4_Arm_1
-7.07454e+18	-8	52	Study_4_Arm_1
-7.07454e+18	42	56	Study_4_Arm_1
-7.07454e+18	84	64	Study_4_Arm_1
-7.07454e+18	124	68	Study_4_Arm_1
-7.07454e+18	172	76	Study_4_Arm_1
1.69245e+18	-13	21	Study_4_Arm_1
1.69245e+18	40	22	Study_4_Arm_1
1.69245e+18	80	22	Study_4_Arm_1
1.69245e+18	143	22	Study_4_Arm_1
7.07377e+18	-4	35	Study_4_Arm_1
7.07377e+18	40	34	Study_4_Arm_1
7.07377e+18	83	34	Study_4_Arm_1
7.07377e+18	125	34	Study_4_Arm_1
7.07377e+18	168	34	Study_4_Arm_1
7.07377e+18	207	33	Study_4_Arm_1
7.07377e+18	242	33	Study_4_Arm_1
-6.49195e+18	-22	22	Study_4_Arm_1
-6.49195e+18	40	25	Study_4_Arm_1
-6.49195e+18	86	23	Study_4_Arm_1
2.30172e+18	-21	14	Study_4_Arm_1
2.30172e+18	42	14	Study_4_Arm_1
2.30172e+18	63	12	Study_4_Arm_1
-9.05436e+18	-1	13	Study_4_Arm_1
-9.05436e+18	42	13	Study_4_Arm_1
-9.05436e+18	84	13	Study_4_Arm_1
2.42095e+18	-28	10.4	Study_4_Arm_1
2.42095e+18	38	8	Study_4_Arm_1
2.42095e+18	84	8	Study_4_Arm_1
2.42095e+18	134	8	Study_4_Arm_1
2.42095e+18	176	8	Study_4_Arm_1
2.42095e+18	197	8	Study_4_Arm_1
-3.26056e+18	-28	57	Study_4_Arm_1
-3.26056e+18	41	35	Study_4_Arm_1
-3.26056e+18	81	35	Study_4_Arm_1
1.99075e+18	-7	25	Study_4_Arm_1
1.99075e+18	36	23	Study_4_Arm_1
1.99075e+18	81	23	Study_4_Arm_1
1.99075e+18	134	24	Study_4_Arm_1
1.99075e+18	184	27	Study_4_Arm_1
-2.62743e+17	-8	22	Study_4_Arm_1
-2.62743e+17	38	23	Study_4_Arm_1
-2.62743e+17	81	19	Study_4_Arm_1
-2.62743e+17	122	18	Study_4_Arm_1
-2.62743e+17	205	18	Study_4_Arm_1
-2.62743e+17	249	18	Study_4_Arm_1
-2.17429e+18	-11	30	Study_4_Arm_1
-2.17429e+18	32	30	Study_4_Arm_1
-2.17429e+18	62	NOT EVALUABLE	Study_4_Arm_1
-8.17865e+18	-29	44	Study_4_Arm_1
-8.17865e+18	338	43	Study_4_Arm_1
-8.17865e+18	41	38	Study_4_Arm_1
-8.17865e+18	89	41	Study_4_Arm_1
-8.17865e+18	132	44	Study_4_Arm_1
-8.17865e+18	173	41	Study_4_Arm_1
-8.17865e+18	231		Study_4_Arm_1
8.48786e+18	-12	24	Study_4_Arm_1
8.48786e+18	38	24	Study_4_Arm_1
8.48786e+18	61	45	Study_4_Arm_1
6.19336e+18	-15	38.9	Study_4_Arm_1
6.19336e+18	43	39.36	Study_4_Arm_1
6.19336e+18	85	42.19	Study_4_Arm_1
6.19336e+18	127	49.96	Study_4_Arm_1
1.91566e+18	-9	31.77	Study_4_Arm_1
1.91566e+18	48	23.22	Study_4_Arm_1
1.91566e+18	83	20.52	Study_4_Arm_1
1.91566e+18	125	19.99	Study_4_Arm_1
1.91566e+18	171	15.03	Study_4_Arm_1
1.91566e+18	209	6.82	Study_4_Arm_1
1.91566e+18	251	6.19	Study_4_Arm_1
1.91566e+18	293	4.86	Study_4_Arm_1
1.91566e+18	321	5.13	Study_4_Arm_1
1.91566e+18	384	5.43	Study_4_Arm_1
1.91566e+18	447	5.41	Study_4_Arm_1
1.91566e+18	503	5.4	Study_4_Arm_1
1.91566e+18	562	5	Study_4_Arm_1
-6.81614e+18	-7	14	Study_4_Arm_1
-6.81614e+18	43	10	Study_4_Arm_1
-6.81614e+18	85	8	Study_4_Arm_1
-6.81614e+18	127	10	Study_4_Arm_1
-9.03405e+18	-8	17	Study_4_Arm_1
-9.03405e+18	39	TOO SMALL TO MEASURE	Study_4_Arm_1
-9.03405e+18	84	TOO SMALL TO MEASURE	Study_4_Arm_1
-9.03405e+18	126	TOO SMALL TO MEASURE	Study_4_Arm_1
-9.03405e+18	163	TOO SMALL TO MEASURE	Study_4_Arm_1
-9.03405e+18	210	TOO SMALL TO MEASURE	Study_4_Arm_1
-9.03405e+18	256	TOO SMALL TO MEASURE	Study_4_Arm_1
-9.03405e+18	319	TOO SMALL TO MEASURE	Study_4_Arm_1
-9.03405e+18	382	TOO SMALL TO MEASURE	Study_4_Arm_1
-9.03405e+18	445	TOO SMALL TO MEASURE	Study_4_Arm_1
-9.03405e+18	497	TOO SMALL TO MEASURE	Study_4_Arm_1
-9.03405e+18	571	6	Study_4_Arm_1
-9.03405e+18	624	6	Study_4_Arm_1
-9.03405e+18	686	6	Study_4_Arm_1
-4.19025e+18	-21	108	Study_4_Arm_1
-4.19025e+18	41	108	Study_4_Arm_1
-4.19025e+18	84	118	Study_4_Arm_1
-4.19025e+18	126	118	Study_4_Arm_1
-4.19025e+18	168	120	Study_4_Arm_1
-9.38624e+17	-18	63	Study_4_Arm_1
-9.38624e+17	39	56	Study_4_Arm_1
-9.38624e+17	82	63	Study_4_Arm_1
-9.38624e+17	126	86	Study_4_Arm_1
-8.26191e+17	-13	57	Study_4_Arm_1
-8.26191e+17	43	47	Study_4_Arm_1
-8.26191e+17	84	53	Study_4_Arm_1
-8.26191e+17	127	70	Study_4_Arm_1
2.11533e+18	-6	45	Study_4_Arm_1
2.11533e+18	40	42	Study_4_Arm_1
2.11533e+18	86	51	Study_4_Arm_1
2.11533e+18	127	61	Study_4_Arm_1
-5.28014e+18	-26	40	Study_4_Arm_1
-5.28014e+18	45	33	Study_4_Arm_1
-5.28014e+18	88	33	Study_4_Arm_1
-7.06538e+18	-26	48	Study_4_Arm_1
-7.06538e+18	36	42	Study_4_Arm_1
-7.06538e+18	87	31	Study_4_Arm_1
-7.06538e+18	126	30	Study_4_Arm_1
-7.06538e+18	178	30	Study_4_Arm_1
-7.06538e+18	219	30	Study_4_Arm_1
-7.06538e+18	266	30	Study_4_Arm_1
-7.06538e+18	302	30	Study_4_Arm_1
-7.75635e+18	-14	10	Study_4_Arm_1
-7.75635e+18	380	NOT EVALUABLE	Study_4_Arm_1
-7.75635e+18	450	NOT EVALUABLE	Study_4_Arm_1
-7.75635e+18	51	10	Study_4_Arm_1
-7.75635e+18	87	10	Study_4_Arm_1
-7.75635e+18	137	10	Study_4_Arm_1
-7.75635e+18	176	12	Study_4_Arm_1
-7.75635e+18	212	12	Study_4_Arm_1
-7.75635e+18	281	0	Study_4_Arm_1
-6.43633e+17	-7	95	Study_4_Arm_1
-6.43633e+17	442	97	Study_4_Arm_1
-6.43633e+17	41	90	Study_4_Arm_1
-6.43633e+17	83	90	Study_4_Arm_1
-6.43633e+17	125	103	Study_4_Arm_1
-6.43633e+17	167	100	Study_4_Arm_1
-6.43633e+17	210	102	Study_4_Arm_1
-6.43633e+17	252	100	Study_4_Arm_1
4.5585e+17	-14	23	Study_4_Arm_1
4.5585e+17	42	19	Study_4_Arm_1
4.5585e+17	84	26	Study_4_Arm_1
4.5585e+17	126	24	Study_4_Arm_1
6.48069e+18	-10	23.1	Study_4_Arm_1
6.48069e+18	44	19.6	Study_4_Arm_1
6.48069e+18	85	20.7	Study_4_Arm_1
6.48069e+18	131	19.45	Study_4_Arm_1
6.48069e+18	170	21.4	Study_4_Arm_1
6.48069e+18	212	20.5	Study_4_Arm_1
6.48069e+18	254	20.71	Study_4_Arm_1
6.48069e+18	317	19.8	Study_4_Arm_1
6.48069e+18	378	30.4	Study_4_Arm_1
9.0325e+18	-29	93	Study_4_Arm_1
9.0325e+18	426	92	Study_4_Arm_1
9.0325e+18	589	92	Study_4_Arm_1
9.0325e+18	38	92	Study_4_Arm_1
9.0325e+18	89	92	Study_4_Arm_1
9.0325e+18	132	92	Study_4_Arm_1
9.0325e+18	170	92	Study_4_Arm_1
9.0325e+18	210	92	Study_4_Arm_1
9.0325e+18	252	92	Study_4_Arm_1
9.0325e+18	331	92	Study_4_Arm_1
8.15392e+18	-6	67	Study_4_Arm_1
8.15392e+18	304	46	Study_4_Arm_1
8.15392e+18	388	45	Study_4_Arm_1
8.15392e+18	458	52	Study_4_Arm_1
8.15392e+18	36	44	Study_4_Arm_1
8.15392e+18	85	52	Study_4_Arm_1
8.15392e+18	125	52	Study_4_Arm_1
8.15392e+18	206	46	Study_4_Arm_1
7.63927e+17	-18	108	Study_4_Arm_1
7.63927e+17	42	105	Study_4_Arm_1
7.63927e+17	94	90	Study_4_Arm_1
7.63927e+17	133	83.7	Study_4_Arm_1
5.30106e+18	-8	42	Study_4_Arm_1
5.30106e+18	40	44	Study_4_Arm_1
5.30106e+18	91	49	Study_4_Arm_1
8.44518e+18	-21	42	Study_4_Arm_1
8.44518e+18	42	20	Study_4_Arm_1
8.44518e+18	84	18	Study_4_Arm_1
8.44518e+18	126	18	Study_4_Arm_1
8.44518e+18	168	30	Study_4_Arm_1
4.33457e+18	-30	20.5	Study_4_Arm_1
4.33457e+18	133	35	Study_4_Arm_1
4.33457e+18	43	25	Study_4_Arm_1
4.33457e+18	85	32	Study_4_Arm_1
2.66155e+18	-17	34	Study_4_Arm_1
2.66155e+18	40	40	Study_4_Arm_1
2.66155e+18	113	51	Study_4_Arm_1
2.29333e+18	-19	18.2	Study_4_Arm_1
2.29333e+18	42	8.5	Study_4_Arm_1
2.29333e+18	88	11.3	Study_4_Arm_1
3.48088e+18	-19	30	Study_4_Arm_1
3.48088e+18	48	26	Study_4_Arm_1
3.48088e+18	86	22	Study_4_Arm_1
3.48088e+18	135	26	Study_4_Arm_1
-2.8919e+18	-8	35	Study_4_Arm_1
-2.8919e+18	38	30	Study_4_Arm_1
-2.8919e+18	86	50	Study_4_Arm_1
5.6761e+18	-28	10	Study_4_Arm_1
5.6761e+18	44	12	Study_4_Arm_1
5.6761e+18	85	14	Study_4_Arm_1
5.6761e+18	128	14	Study_4_Arm_1
-6.3942e+17	-20	47	Study_4_Arm_1
-6.3942e+17	38	47	Study_4_Arm_1
-6.3942e+17	79	47	Study_4_Arm_1
-6.3942e+17	126	58	Study_4_Arm_1
4.34037e+18	-7	32	Study_4_Arm_1
4.34037e+18	41	28	Study_4_Arm_1
4.34037e+18	83	23	Study_4_Arm_1
4.34037e+18	125	23	Study_4_Arm_1
4.34037e+18	167	23	Study_4_Arm_1
-5.93091e+18	-24	38	Study_4_Arm_1
-5.93091e+18	36	37	Study_4_Arm_1
-5.93091e+18	83	30	Study_4_Arm_1
-5.93091e+18	126	22	Study_4_Arm_1
-5.93091e+18	174	23	Study_4_Arm_1
6.6575e+18	-6	23	Study_4_Arm_1
6.6575e+18	357	6	Study_4_Arm_1
6.6575e+18	29	16	Study_4_Arm_1
6.6575e+18	76	6	Study_4_Arm_1
6.6575e+18	120	6	Study_4_Arm_1
6.6575e+18	163	6	Study_4_Arm_1
6.6575e+18	203	6	Study_4_Arm_1
6.6575e+18	266	6	Study_4_Arm_1
-6.72792e+18	-8	17	Study_4_Arm_1
-6.72792e+18	40	18	Study_4_Arm_1
-6.72792e+18	82	16	Study_4_Arm_1
-6.72792e+18	124	16	Study_4_Arm_1
-6.72792e+18	169	15	Study_4_Arm_1
-6.72792e+18	211	15	Study_4_Arm_1
-6.72792e+18	259	15	Study_4_Arm_1
-6.72792e+18	313	8	Study_4_Arm_1
-6.72792e+18	379	8	Study_4_Arm_1
-6.72792e+18	439	6	Study_4_Arm_1
-6.72792e+18	502	6	Study_4_Arm_1
6.03033e+18	-8	85	Study_4_Arm_1
6.03033e+18	41	79	Study_4_Arm_1
6.03033e+18	86	82	Study_4_Arm_1
6.03033e+18	131	88	Study_4_Arm_1
7.05449e+18	-14	96	Study_4_Arm_1
7.05449e+18	29	96	Study_4_Arm_1
7.05449e+18	77	93	Study_4_Arm_1
-8.02472e+18	-22	76	Study_4_Arm_1
-8.02472e+18	392	52	Study_4_Arm_1
-8.02472e+18	41	52	Study_4_Arm_1
-8.02472e+18	84	54	Study_4_Arm_1
-8.02472e+18	132	44	Study_4_Arm_1
-8.02472e+18	182	44	Study_4_Arm_1
-8.02472e+18	203	44	Study_4_Arm_1
-8.02472e+18	224	44	Study_4_Arm_1
-8.02472e+18	267	44	Study_4_Arm_1
-8.02472e+18	335	52	Study_4_Arm_1
6.4886e+18	-23	65	Study_4_Arm_1
6.4886e+18	37	60	Study_4_Arm_1
6.4886e+18	79	55	Study_4_Arm_1
6.4886e+18	121	48	Study_4_Arm_1
6.4886e+18	166	54	Study_4_Arm_1
6.4886e+18	208	67	Study_4_Arm_1
-2.4696e+18	-7	15	Study_4_Arm_1
-2.4696e+18	41	16	Study_4_Arm_1
-2.4696e+18	95	16	Study_4_Arm_1
-2.4696e+18	130	16	Study_4_Arm_1
-2.4696e+18	173	27	Study_4_Arm_1
-4.94293e+18	-11	93	Study_4_Arm_1
-4.94293e+18	40	86	Study_4_Arm_1
-4.94293e+18	81	85	Study_4_Arm_1
-4.94293e+18	130	85	Study_4_Arm_1
-4.94293e+18	168	80	Study_4_Arm_1
-4.94293e+18	221	83	Study_4_Arm_1
-4.94293e+18	263	84	Study_4_Arm_1
3.25397e+18	-6	93	Study_4_Arm_1
3.25397e+18	99	87	Study_4_Arm_1
3.25397e+18	169	126	Study_4_Arm_1
6.8178e+18	-12	43	Study_4_Arm_1
6.8178e+18	315	45	Study_4_Arm_1
6.8178e+18	378	45	Study_4_Arm_1
6.8178e+18	35	43	Study_4_Arm_1
6.8178e+18	84	45	Study_4_Arm_1
6.8178e+18	120	45	Study_4_Arm_1
6.8178e+18	169	45	Study_4_Arm_1
6.8178e+18	210	45	Study_4_Arm_1
6.8178e+18	252	45	Study_4_Arm_1
1.81828e+17	-8	12	Study_4_Arm_1
1.81828e+17	40	11	Study_4_Arm_1
1.81828e+17	82	11	Study_4_Arm_1
1.81828e+17	125	9.4	Study_4_Arm_1
1.81828e+17	162	7	Study_4_Arm_1
-7.1305e+18	-9	87	Study_4_Arm_1
-7.1305e+18	36	69	Study_4_Arm_1
-7.1305e+18	82	70	Study_4_Arm_1
5.30903e+18	-9	49	Study_4_Arm_1
5.30903e+18	41	49	Study_4_Arm_1
5.30903e+18	97	46	Study_4_Arm_1
5.30903e+18	139	46	Study_4_Arm_1
5.30903e+18	189	46	Study_4_Arm_1
5.30903e+18	210	46	Study_4_Arm_1
8.34985e+18	-12	41	Study_4_Arm_1
8.34985e+18	42	41	Study_4_Arm_1
8.34985e+18	86	43	Study_4_Arm_1
4.97547e+18	-3	21.4	Study_4_Arm_1
4.97547e+18	47	17.9	Study_4_Arm_1
4.97547e+18	86	16.92	Study_4_Arm_1
4.97547e+18	124	17.05	Study_4_Arm_1
-4.73206e+18	-23	37	Study_4_Arm_1
-4.73206e+18	40	37	Study_4_Arm_1
-4.73206e+18	82	24	Study_4_Arm_1
-4.73206e+18	120	18	Study_4_Arm_1
-4.73206e+18	166	20	Study_4_Arm_1
-4.73206e+18	219	20	Study_4_Arm_1
-4.73206e+18	259	19	Study_4_Arm_1
-4.73206e+18	322	19	Study_4_Arm_1
-4.73206e+18	405	19	Study_4_Arm_1
-4.73206e+18	461	19	Study_4_Arm_1
-8.99387e+18	-23	33	Study_4_Arm_1
-8.99387e+18	37	24	Study_4_Arm_1
-8.99387e+18	79	19	Study_4_Arm_1
-8.99387e+18	121	26	Study_4_Arm_1
-6.88427e+18	-22	58	Study_4_Arm_1
-6.88427e+18	41	53	Study_4_Arm_1
-6.88427e+18	83	47	Study_4_Arm_1
-6.88427e+18	126	44	Study_4_Arm_1
-6.88427e+18	165	43	Study_4_Arm_1
-6.88427e+18	208	41	Study_4_Arm_1
-6.88427e+18	250	42	Study_4_Arm_1
-6.88427e+18	313	62	Study_4_Arm_1
1.14133e+18	-13	20	Study_4_Arm_1
1.14133e+18	42	24	Study_4_Arm_1
1.14133e+18	84	26	Study_4_Arm_1
1.14133e+18	127	28	Study_4_Arm_1
1.14133e+18	222	28	Study_4_Arm_1
1.14133e+18	294	28	Study_4_Arm_1
-2.9724e+18	-23	30	Study_4_Arm_1
-2.9724e+18	378	28	Study_4_Arm_1
-2.9724e+18	22	30	Study_4_Arm_1
-2.9724e+18	64	30	Study_4_Arm_1
-2.9724e+18	105	30	Study_4_Arm_1
-2.9724e+18	148	30	Study_4_Arm_1
-2.9724e+18	194	28	Study_4_Arm_1
-2.9724e+18	232	28	Study_4_Arm_1
-2.9724e+18	316	28	Study_4_Arm_1
4.28777e+18	-2	46	Study_4_Arm_1
4.28777e+18	43	39	Study_4_Arm_1
4.28777e+18	85	41	Study_4_Arm_1
4.28777e+18	127	51	Study_4_Arm_1
-5.9782e+18	-24	27	Study_4_Arm_1
-5.9782e+18	37	39	Study_4_Arm_1
-5.9782e+18	97	50	Study_4_Arm_1
6.2352e+18	-7	26	Study_4_Arm_1
6.2352e+18	43	28	Study_4_Arm_1
6.2352e+18	78	28	Study_4_Arm_1
6.2352e+18	113	28	Study_4_Arm_1
6.2352e+18	143	28	Study_4_Arm_1
6.30564e+18	-5	11.8	Study_4_Arm_1
6.30564e+18	39	11.6	Study_4_Arm_1
6.30564e+18	82	11.6	Study_4_Arm_1
6.30564e+18	124	11.6	Study_4_Arm_1
6.30564e+18	166	11.6	Study_4_Arm_1
-3.56837e+18	-15	115	Study_4_Arm_1
-3.56837e+18	41	95	Study_4_Arm_1
-3.56837e+18	83	95	Study_4_Arm_1
-3.56837e+18	136	95	Study_4_Arm_1
-3.56837e+18	176	95	Study_4_Arm_1
-3.56837e+18	256	102	Study_4_Arm_1
6.38703e+18	-15	96	Study_4_Arm_1
6.38703e+18	42	96	Study_4_Arm_1
6.38703e+18	84	102	Study_4_Arm_1
3.56404e+18	-1	40	Study_4_Arm_1
3.56404e+18	41	35	Study_4_Arm_1
3.56404e+18	90	40	Study_4_Arm_1
-1.49166e+17	-19	23	Study_4_Arm_1
-1.49166e+17	39	23	Study_4_Arm_1
-1.49166e+17	81	23	Study_4_Arm_1
-1.49166e+17	123	35	Study_4_Arm_1
6.39199e+18	-10	35	Study_4_Arm_1
6.39199e+18	50	34	Study_4_Arm_1
6.39199e+18	97	28	Study_4_Arm_1
6.39199e+18	125	27	Study_4_Arm_1
4.9879e+18	-20	25	Study_4_Arm_1
4.9879e+18	39	17	Study_4_Arm_1
4.9879e+18	83	14	Study_4_Arm_1
4.9879e+18	123	14	Study_4_Arm_1
2.05588e+18	-8	34.1	Study_4_Arm_1
2.05588e+18	39	34.5	Study_4_Arm_1
2.05588e+18	83	34.5	Study_4_Arm_1
2.05588e+18	148	34.5	Study_4_Arm_1
-4.53372e+18	-11	38	Study_4_Arm_1
-4.53372e+18	205	33	Study_4_Arm_1
-4.53372e+18	316	34	Study_4_Arm_1
-4.53372e+18	411	49	Study_4_Arm_1
-4.53372e+18	40	36	Study_4_Arm_1
-4.53372e+18	89	34	Study_4_Arm_1
-4.53372e+18	131	33	Study_4_Arm_1
-4.53372e+18	171	34	Study_4_Arm_1
-8.71411e+17	-6	38	Study_4_Arm_1
-8.71411e+17	38	35	Study_4_Arm_1
-8.71411e+17	80	35	Study_4_Arm_1
3.50896e+18	-13	86	Study_4_Arm_1
3.50896e+18	36	78	Study_4_Arm_1
3.50896e+18	84	118	Study_4_Arm_1
5.36751e+18	-23	81	Study_4_Arm_1
5.36751e+18	41	80	Study_4_Arm_1
5.36751e+18	83	84	Study_4_Arm_1
5.36751e+18	127	84	Study_4_Arm_1
-8.52023e+18	-6	90	Study_4_Arm_1
-8.52023e+18	43	90	Study_4_Arm_1
-8.52023e+18	87	90	Study_4_Arm_1
-8.52023e+18	127	85	Study_4_Arm_1
-8.52023e+18	172	85	Study_4_Arm_1
-8.52023e+18	213	100	Study_4_Arm_1
1.32898e+17	-7	15.6	Study_4_Arm_1
1.32898e+17	40	6.82	Study_4_Arm_1
1.32898e+17	87	5.38	Study_4_Arm_1
1.32898e+17	129	5.59	Study_4_Arm_1
1.32898e+17	164	8.76	Study_4_Arm_1
1.32898e+17	206	10.43	Study_4_Arm_1
1.32898e+17	248	15.07	Study_4_Arm_1
7.0577e+18	-22	29	Study_4_Arm_1
7.0577e+18	39	29	Study_4_Arm_1
7.0577e+18	80	29	Study_4_Arm_1
7.0577e+18	130	29	Study_4_Arm_1
7.80912e+18	-13	51	Study_4_Arm_1
7.80912e+18	42	52	Study_4_Arm_1
7.80912e+18	84	55	Study_4_Arm_1
7.80912e+18	127	54	Study_4_Arm_1
7.80912e+18	164	55	Study_4_Arm_1
8.47052e+18	-6	48	Study_4_Arm_1
8.47052e+18	43	49	Study_4_Arm_1
8.47052e+18	85	49	Study_4_Arm_1
8.47052e+18	114	49	Study_4_Arm_1
6.92359e+17	-14	30	Study_4_Arm_1
6.92359e+17	40	17	Study_4_Arm_1
6.92359e+17	82	12	Study_4_Arm_1
6.92359e+17	131	12	Study_4_Arm_1
6.92359e+17	163	13	Study_4_Arm_1
6.92359e+17	215	35	Study_4_Arm_1
-7.37026e+18	-8	26	Study_4_Arm_1
-7.37026e+18	226	33	Study_4_Arm_1
-7.37026e+18	337	42	Study_4_Arm_1
-7.37026e+18	37	25	Study_4_Arm_1
-7.37026e+18	93	22	Study_4_Arm_1
7.53268e+18	-14	29	Study_4_Arm_1
7.53268e+18	22	29	Study_4_Arm_1
7.53268e+18	65	35	Study_4_Arm_1
8.15221e+18	-8	100	Study_4_Arm_1
8.15221e+18	37	100	Study_4_Arm_1
8.15221e+18	84	100	Study_4_Arm_1
8.15221e+18	128	100	Study_4_Arm_1
8.15221e+18	210	100	Study_4_Arm_1
1.39646e+18	-15	26	Study_4_Arm_1
1.39646e+18	48	21	Study_4_Arm_1
1.39646e+18	86	21	Study_4_Arm_1
1.39646e+18	128	21	Study_4_Arm_1
1.39646e+18	170	33	Study_4_Arm_1
5.11614e+18	-18	37.2	Study_4_Arm_1
5.11614e+18	247	35.42	Study_4_Arm_1
5.11614e+18	37	29	Study_4_Arm_1
5.11614e+18	84	29.6	Study_4_Arm_1
5.11614e+18	123	29.3	Study_4_Arm_1
5.11614e+18	168	30.5	Study_4_Arm_1
5.11614e+18	207	31.79	Study_4_Arm_1
3.01458e+18	-5	47	Study_4_Arm_1
3.01458e+18	38	46	Study_4_Arm_1
3.01458e+18	80	50	Study_4_Arm_1
-8.46627e+18	-8	35	Study_4_Arm_1
-8.46627e+18	42	36	Study_4_Arm_1
-8.46627e+18	84	41	Study_4_Arm_1
4.43311e+18	-9	53	Study_4_Arm_1
4.43311e+18	46	49	Study_4_Arm_1
4.43311e+18	88	46	Study_4_Arm_1
4.43311e+18	130	41	Study_4_Arm_1
4.43311e+18	173	37	Study_4_Arm_1
4.43311e+18	222	39	Study_4_Arm_1
4.43311e+18	271	35	Study_4_Arm_1
4.43311e+18	375	35	Study_4_Arm_1
3.2283e+18	-4	60.2	Study_4_Arm_1
3.2283e+18	39	63.4	Study_4_Arm_1
3.2283e+18	115	62.5	Study_4_Arm_1
7.73317e+18	-5	26	Study_4_Arm_1
7.73317e+18	38	29	Study_4_Arm_1
7.73317e+18	83	30	Study_4_Arm_1
7.73317e+18	125	30	Study_4_Arm_1
7.68591e+18	-12	28	Study_4_Arm_1
7.68591e+18	30	28	Study_4_Arm_1
7.68591e+18	71	31	Study_4_Arm_1
1.12776e+18	-5	51.1	Study_4_Arm_1
1.12776e+18	43	42.8	Study_4_Arm_1
1.12776e+18	82	41.2	Study_4_Arm_1
5.76785e+18	-1	17	Study_4_Arm_1
5.76785e+18	44	13	Study_4_Arm_1
5.76785e+18	86	7	Study_4_Arm_1
5.76785e+18	107	7	Study_4_Arm_1
-9.20971e+18	-11	39	Study_4_Arm_1
-9.20971e+18	49	40	Study_4_Arm_1
-9.20971e+18	87	40	Study_4_Arm_1
-9.20971e+18	127	34	Study_4_Arm_1
-9.20971e+18	169	32	Study_4_Arm_1
-9.20971e+18	211	20	Study_4_Arm_1
-9.20971e+18	253	19	Study_4_Arm_1
-9.20971e+18	322	25	Study_4_Arm_1
-4.90339e+18	-8	19	Study_4_Arm_1
-4.90339e+18	38	19	Study_4_Arm_1
-4.90339e+18	72	19	Study_4_Arm_1
-4.90339e+18	106	19	Study_4_Arm_1
2.94417e+18	-10	65	Study_4_Arm_1
2.94417e+18	41	53	Study_4_Arm_1
2.94417e+18	83	42	Study_4_Arm_1
2.94417e+18	125	47	Study_4_Arm_1
4.43328e+17	-26	70	Study_4_Arm_1
4.43328e+17	42	22	Study_4_Arm_1
4.43328e+17	84	20	Study_4_Arm_1
4.43328e+17	126	14	Study_4_Arm_1
4.43328e+17	168	15	Study_4_Arm_1
4.43328e+17	210	15	Study_4_Arm_1
4.43328e+17	251	32	Study_4_Arm_1
8.06026e+17	-13	85	Study_4_Arm_1
8.06026e+17	169	84	Study_4_Arm_1
8.06026e+17	210	89	Study_4_Arm_1
8.06026e+17	49	71	Study_4_Arm_1
8.06026e+17	84	71	Study_4_Arm_1
8.06026e+17	127	82	Study_4_Arm_1
-5.66468e+18	-6	24	Study_4_Arm_1
-5.66468e+18	224	33	Study_4_Arm_1
-5.66468e+18	12	18	Study_4_Arm_1
-5.66468e+18	84	12.5	Study_4_Arm_1
-5.66468e+18	126	12	Study_4_Arm_1
8.40447e+18	-2	88.1	Study_4_Arm_1
8.40447e+18	42	80.6	Study_4_Arm_1
8.40447e+18	84	86.6	Study_4_Arm_1
7.85898e+18	-5	43	Study_4_Arm_1
7.85898e+18	37	23	Study_4_Arm_1
7.85898e+18	80	23	Study_4_Arm_1
7.85898e+18	122	22	Study_4_Arm_1
7.85898e+18	160	28	Study_4_Arm_1
2.23185e+18	-15	62	Study_4_Arm_1
2.23185e+18	39	62	Study_4_Arm_1
2.23185e+18	80	67	Study_4_Arm_1
2.23185e+18	124	72	Study_4_Arm_1
2.23185e+18	177	74	Study_4_Arm_1
6.0373e+18	-14	120	Study_4_Arm_1
6.0373e+18	29	90	Study_4_Arm_1
6.0373e+18	71	104	Study_4_Arm_1
6.0373e+18	114	90	Study_4_Arm_1
6.0373e+18	156	104	Study_4_Arm_1
6.0373e+18	198	120	Study_4_Arm_1
6.84038e+18	-28	46	Study_4_Arm_1
6.84038e+18	42	55	Study_4_Arm_1
6.84038e+18	77	53	Study_4_Arm_1
6.84038e+18	120	51	Study_4_Arm_1
6.20663e+18	-32	14	Study_4_Arm_1
6.20663e+18	557	0	Study_4_Arm_1
6.20663e+18	39	15	Study_4_Arm_1
6.20663e+18	81	13.5	Study_4_Arm_1
6.20663e+18	123	13.5	Study_4_Arm_1
6.20663e+18	165	13	Study_4_Arm_1
6.20663e+18	207	6.4	Study_4_Arm_1
6.20663e+18	249	0	Study_4_Arm_1
6.20663e+18	298	0	Study_4_Arm_1
6.20663e+18	375	0	Study_4_Arm_1
6.20663e+18	434	0	Study_4_Arm_1
6.20663e+18	494	0	Study_4_Arm_1
-8.09778e+18	-25	47	Study_4_Arm_1
-8.09778e+18	37	44	Study_4_Arm_1
-8.09778e+18	81	39	Study_4_Arm_1
-8.09778e+18	159	11	Study_4_Arm_1
-5.23774e+18	-20	67	Study_4_Arm_1
-5.23774e+18	44	50	Study_4_Arm_1
-5.23774e+18	91	59	Study_4_Arm_1
-5.23774e+18	134	59	Study_4_Arm_1
-5.23774e+18	176	58	Study_4_Arm_1
-5.23774e+18	211	59	Study_4_Arm_1
-5.23774e+18	253	67	Study_4_Arm_1
1.04489e+18	-5	34.3	Study_4_Arm_1
1.04489e+18	44	34.3	Study_4_Arm_1
1.04489e+18	85	44.5	Study_4_Arm_1
-4.27972e+18	-8	21	Study_4_Arm_1
-4.27972e+18	38	13	Study_4_Arm_1
-4.27972e+18	80	9	Study_4_Arm_1
-4.27972e+18	122	9	Study_4_Arm_1
-4.27972e+18	164	10	Study_4_Arm_1
-4.27972e+18	206	10	Study_4_Arm_1
-4.27972e+18	248	9	Study_4_Arm_1
-4.27972e+18	267		Study_4_Arm_1
2.55718e+18	-6	27	Study_4_Arm_1
2.55718e+18	286	33	Study_4_Arm_1
2.55718e+18	37	23	Study_4_Arm_1
2.55718e+18	82	23	Study_4_Arm_1
2.55718e+18	124	23	Study_4_Arm_1
2.55718e+18	197	27	Study_4_Arm_1
-8.32145e+18	-9	46.2	Study_4_Arm_1
-8.32145e+18	42	41.2	Study_4_Arm_1
-8.32145e+18	84	40.7	Study_4_Arm_1
-8.32145e+18	126	48.3	Study_4_Arm_1
-6.01719e+18	-19	81	Study_4_Arm_1
-6.01719e+18	40	76	Study_4_Arm_1
-6.01719e+18	82	68	Study_4_Arm_1
-6.01719e+18	123	68	Study_4_Arm_1
-6.01719e+18	166	67	Study_4_Arm_1
-6.01719e+18	211	68	Study_4_Arm_1
-6.01719e+18	257	68	Study_4_Arm_1
-6.88802e+18	-5	51	Study_4_Arm_1
-6.88802e+18	46	45.2	Study_4_Arm_1
-6.88802e+18	92	21	Study_4_Arm_1
-6.88802e+18	134	23	Study_4_Arm_1
-6.88802e+18	155	23	Study_4_Arm_1
6.01013e+18	-28	60	Study_4_Arm_1
6.01013e+18	42	53	Study_4_Arm_1
6.01013e+18	84	53	Study_4_Arm_1
6.01013e+18	126	68	Study_4_Arm_1
-7.67601e+18	-28	43	Study_4_Arm_1
-7.67601e+18	43	44	Study_4_Arm_1
-7.67601e+18	85	50	Study_4_Arm_1
-7.67601e+18	127	50	Study_4_Arm_1
-7.67601e+18	169	51	Study_4_Arm_1
-7.67601e+18	210	55	Study_4_Arm_1
-7.67601e+18	253	56	Study_4_Arm_1
-7.67601e+18	296	38	Study_4_Arm_1
-7.67601e+18	337	37	Study_4_Arm_1
-7.67601e+18	421	39	Study_4_Arm_1
7.61115e+18	-9	68	Study_4_Arm_1
7.61115e+18	566	23	Study_4_Arm_1
7.61115e+18	41	73	Study_4_Arm_1
7.61115e+18	81	73	Study_4_Arm_1
7.61115e+18	125	60	Study_4_Arm_1
7.61115e+18	167	60	Study_4_Arm_1
7.61115e+18	209	60	Study_4_Arm_1
7.61115e+18	251	53	Study_4_Arm_1
7.61115e+18	314	47	Study_4_Arm_1
7.61115e+18	375	33	Study_4_Arm_1
7.61115e+18	440	33	Study_4_Arm_1
7.61115e+18	503	33	Study_4_Arm_1
-1.36448e+18	-26	21	Study_4_Arm_1
-1.36448e+18	128	22	Study_4_Arm_1
-1.36448e+18	170	18	Study_4_Arm_1
-1.36448e+18	212	20	Study_4_Arm_1
-1.36448e+18	254	21	Study_4_Arm_1
-1.36448e+18	317	23	Study_4_Arm_1
-1.36448e+18	42	21	Study_4_Arm_1
-1.36448e+18	85	20	Study_4_Arm_1
-2.16364e+18	-21	17.5	Study_4_Arm_1
-2.16364e+18	43	16.5	Study_4_Arm_1
-2.16364e+18	76	21	Study_4_Arm_1
2.00481e+18	-21	55	Study_4_Arm_1
2.00481e+18	43	54	Study_4_Arm_1
2.00481e+18	85	54	Study_4_Arm_1
2.00481e+18	114	69	Study_4_Arm_1
-5.00098e+18	-10	79	Study_4_Arm_1
-5.00098e+18	41	68	Study_4_Arm_1
-5.00098e+18	83	67	Study_4_Arm_1
-5.00098e+18	125	64	Study_4_Arm_1
-5.00098e+18	167	61	Study_4_Arm_1
8.89723e+18	-10	28	Study_4_Arm_1
8.89723e+18	40	24	Study_4_Arm_1
8.89723e+18	79	23	Study_4_Arm_1
4.91063e+17	-28	40	Study_4_Arm_1
4.91063e+17	41	22	Study_4_Arm_1
4.91063e+17	83	5	Study_4_Arm_1
4.91063e+17	122	5	Study_4_Arm_1
4.91063e+17	171	5	Study_4_Arm_1
3.4995e+18	-6	53	Study_4_Arm_1
3.4995e+18	45	53	Study_4_Arm_1
3.4995e+18	81	53	Study_4_Arm_1
3.4995e+18	123	54	Study_4_Arm_1
3.4995e+18	142	NOT EVALUABLE	Study_4_Arm_1
3.4995e+18	165	60	Study_4_Arm_1
-1.88145e+18	-6	49.9	Study_4_Arm_1
-1.88145e+18	41	47.9	Study_4_Arm_1
-1.88145e+18	83	41.7	Study_4_Arm_1
-1.88145e+18	125	41.7	Study_4_Arm_1
-1.88145e+18	170	38	Study_4_Arm_1
-1.88145e+18	216	36.7	Study_4_Arm_1
-1.88145e+18	251	41.2	Study_4_Arm_1
-1.88145e+18	310	44.1	Study_4_Arm_1
-1.55062e+18	-10	24.3	Study_4_Arm_1
-1.55062e+18	330	21	Study_4_Arm_1
-1.55062e+18	400	56	Study_4_Arm_1
-1.55062e+18	36	20.5	Study_4_Arm_1
-1.55062e+18	79	19.9	Study_4_Arm_1
-1.55062e+18	118	19.2	Study_4_Arm_1
-1.55062e+18	167	19.2	Study_4_Arm_1
-1.55062e+18	233	19.2	Study_4_Arm_1
-4.78419e+17	-6	12.6	Study_4_Arm_1
-4.78419e+17	161	12	Study_4_Arm_1
-4.78419e+17	205	12	Study_4_Arm_1
-4.78419e+17	264	12	Study_4_Arm_1
-4.78419e+17	38	12	Study_4_Arm_1
-4.78419e+17	79	12	Study_4_Arm_1
-4.78419e+17	120	12	Study_4_Arm_1
-4.12842e+18	-6	93	Study_4_Arm_1
-4.12842e+18	39	97	Study_4_Arm_1
-4.12842e+18	89	97	Study_4_Arm_1
7.35095e+18	-3	54.26	Study_4_Arm_1
7.35095e+18	37	45.73	Study_4_Arm_1
7.35095e+18	77	61.59	Study_4_Arm_1
-3.92225e+18	-18	22	Study_4_Arm_1
-3.92225e+18	36	21	Study_4_Arm_1
-3.92225e+18	99	26	Study_4_Arm_1
-3.61074e+18	-4	35	Study_4_Arm_1
-3.61074e+18	42	32	Study_4_Arm_1
-3.61074e+18	100	30	Study_4_Arm_1
-3.61074e+18	129	31	Study_4_Arm_1
-5.00475e+18	-8	42	Study_4_Arm_1
-5.00475e+18	37	53	Study_4_Arm_1
-5.00475e+18	78	66	Study_4_Arm_1
-1.63767e+18	-22	69	Study_4_Arm_1
-1.63767e+18	42	76	Study_4_Arm_1
-1.63767e+18	84	67	Study_4_Arm_1
-5.843e+18	-7	97	Study_4_Arm_1
-5.843e+18	35	62	Study_4_Arm_1
-5.843e+18	77	64	Study_4_Arm_1
-5.843e+18	119	68	Study_4_Arm_1
-5.843e+18	152	74	Study_4_Arm_1
-5.843e+18	174	89	Study_4_Arm_1
-7.17636e+18	1	49	Study_4_Arm_1
-7.17636e+18	40	47	Study_4_Arm_1
-7.17636e+18	77	40	Study_4_Arm_1
-2.62195e+18	-9	94	Study_4_Arm_1
-2.62195e+18	42	107	Study_4_Arm_1
-2.62195e+18	82	118	Study_4_Arm_1
8.57447e+18	-8	34	Study_4_Arm_1
8.57447e+18	36	34	Study_4_Arm_1
8.57447e+18	78	39	Study_4_Arm_1
5.71628e+18	-2	48	Study_4_Arm_1
5.71628e+18	38	45	Study_4_Arm_1
5.71628e+18	84	49	Study_4_Arm_1
-8.98357e+18	-5	77	Study_4_Arm_1
-8.98357e+18	42	52	Study_4_Arm_1
-8.98357e+18	79	41	Study_4_Arm_1
-8.98357e+18	134	32	Study_4_Arm_1
-8.98357e+18	172	48	Study_4_Arm_1
-4.7444e+18	-15	34	Study_4_Arm_1
-4.7444e+18	42	24	Study_4_Arm_1
-4.7444e+18	84	17	Study_4_Arm_1
-4.7444e+18	126	20	Study_4_Arm_1
-4.7444e+18	168	20	Study_4_Arm_1
-4.7444e+18	210	32	Study_4_Arm_1
8.43614e+18	-10	13	Study_4_Arm_1
8.43614e+18	45	8.9	Study_4_Arm_1
8.43614e+18	85	14.8	Study_4_Arm_1
8.43614e+18	143	15	Study_4_Arm_1
-6.0552e+18	-1	48.46	Study_4_Arm_1
-6.0552e+18	40	39.45	Study_4_Arm_1
-6.0552e+18	85	31.98	Study_4_Arm_1
-6.0552e+18	127	33.01	Study_4_Arm_1
-6.0552e+18	169	33.13	Study_4_Arm_1
4.41512e+18	-26	28	Study_4_Arm_1
4.41512e+18	43	28	Study_4_Arm_1
4.41512e+18	83	29	Study_4_Arm_1
8.06245e+18	-12	32	Study_4_Arm_1
8.06245e+18	42	30	Study_4_Arm_1
8.06245e+18	83	44	Study_4_Arm_1
-8.253e+18	-8	85	Study_4_Arm_1
-8.253e+18	441	70	Study_4_Arm_1
-8.253e+18	38	72	Study_4_Arm_1
-8.253e+18	88	69	Study_4_Arm_1
-8.253e+18	133	67	Study_4_Arm_1
-8.253e+18	176	70	Study_4_Arm_1
-8.253e+18	220	70	Study_4_Arm_1
-8.253e+18	259	67	Study_4_Arm_1
-8.253e+18	315	67	Study_4_Arm_1
-8.253e+18	379	70	Study_4_Arm_1
-2.46394e+18	-18	49	Study_4_Arm_1
-2.46394e+18	48	25	Study_4_Arm_1
-2.46394e+18	84	25	Study_4_Arm_1
-2.46394e+18	126	27	Study_4_Arm_1
-2.44512e+18	-15	37	Study_4_Arm_1
-2.44512e+18	36	46	Study_4_Arm_1
-2.44512e+18	76	54	Study_4_Arm_1
-3.96269e+17	-7	78	Study_4_Arm_1
-3.96269e+17	39	65	Study_4_Arm_1
-3.96269e+17	80	66	Study_4_Arm_1
-3.96269e+17	122	61	Study_4_Arm_1
-3.96269e+17	164	66	Study_4_Arm_1
-3.96269e+17	205	72	Study_4_Arm_1
-3.96269e+17	248	91	Study_4_Arm_1
-3.96269e+17	290	101	Study_4_Arm_1
8.12492e+17	1	28	Study_4_Arm_2
8.12492e+17	36	29	Study_4_Arm_2
8.12492e+17	81	29	Study_4_Arm_2
8.12492e+17	127	29.6	Study_4_Arm_2
8.12492e+17	169	31	Study_4_Arm_2
8.12492e+17	211	27.7	Study_4_Arm_2
8.12492e+17	253	28	Study_4_Arm_2
8.12492e+17	316	29	Study_4_Arm_2
8.12492e+17	397	33.7	Study_4_Arm_2
-5.66378e+18	-6	52	Study_4_Arm_2
-5.66378e+18	40	48	Study_4_Arm_2
-5.66378e+18	82	42	Study_4_Arm_2
-5.66378e+18	131	NOT EVALUABLE	Study_4_Arm_2
-8.73467e+17	-9	82	Study_4_Arm_2
-8.73467e+17	35	92	Study_4_Arm_2
-8.73467e+17	77	91	Study_4_Arm_2
-8.73467e+17	119	111	Study_4_Arm_2
-8.73467e+17	161	102	Study_4_Arm_2
-8.73467e+17	196	100	Study_4_Arm_2
7.75361e+18	-1	142	Study_4_Arm_2
7.75361e+18	33	142	Study_4_Arm_2
7.75361e+18	77	151	Study_4_Arm_2
1.39088e+18	-2	70	Study_4_Arm_2
1.39088e+18	42	72	Study_4_Arm_2
1.39088e+18	84	46	Study_4_Arm_2
1.39088e+18	126	46	Study_4_Arm_2
1.39088e+18	168	45	Study_4_Arm_2
1.39088e+18	210	42	Study_4_Arm_2
1.39088e+18	252	80	Study_4_Arm_2
2.6548e+18	-21	56	Study_4_Arm_2
2.6548e+18	43	54	Study_4_Arm_2
2.6548e+18	64	72	Study_4_Arm_2
4.28755e+18	-5	32	Study_4_Arm_2
4.28755e+18	43	36	Study_4_Arm_2
4.28755e+18	85	56	Study_4_Arm_2
-2.98774e+18	-7	86	Study_4_Arm_2
-2.98774e+18	43	70	Study_4_Arm_2
-2.98774e+18	84	67	Study_4_Arm_2
-4.55309e+18	-7	45	Study_4_Arm_2
-4.55309e+18	48	43	Study_4_Arm_2
-4.55309e+18	84	44	Study_4_Arm_2
-4.55309e+18	126	44	Study_4_Arm_2
-4.55309e+18	168	44	Study_4_Arm_2
-4.55309e+18	210	44	Study_4_Arm_2
-4.55309e+18	252	47	Study_4_Arm_2
-4.55309e+18	322	46	Study_4_Arm_2
-4.55309e+18	378	57	Study_4_Arm_2
-5.83182e+18	-4	50	Study_4_Arm_2
-5.83182e+18	43	41	Study_4_Arm_2
-5.83182e+18	85	45	Study_4_Arm_2
-5.83182e+18	127	43	Study_4_Arm_2
-5.83182e+18	168	45	Study_4_Arm_2
-5.83182e+18	211	43	Study_4_Arm_2
-5.83182e+18	253	45	Study_4_Arm_2
-5.83182e+18	316	44	Study_4_Arm_2
-5.83182e+18	379	43	Study_4_Arm_2
-5.83182e+18	442	58	Study_4_Arm_2
9.03319e+18	-1	67	Study_4_Arm_2
9.03319e+18	43	68	Study_4_Arm_2
9.03319e+18	88	68	Study_4_Arm_2
9.03319e+18	129	67	Study_4_Arm_2
9.03319e+18	150	74	Study_4_Arm_2
1.36532e+18	-2	37	Study_4_Arm_2
1.36532e+18	41	30	Study_4_Arm_2
1.36532e+18	83	25	Study_4_Arm_2
1.36532e+18	125	22	Study_4_Arm_2
1.36532e+18	167	20	Study_4_Arm_2
1.36532e+18	209	19	Study_4_Arm_2
1.36532e+18	251	18	Study_4_Arm_2
1.36532e+18	293	20	Study_4_Arm_2
1.36532e+18	369	19	Study_4_Arm_2
1.36532e+18	440	16	Study_4_Arm_2
1.04162e+18	-1	27	Study_4_Arm_2
1.04162e+18	42	14	Study_4_Arm_2
1.04162e+18	84	12	Study_4_Arm_2
1.04162e+18	126	8	Study_4_Arm_2
1.04162e+18	179	9	Study_4_Arm_2
1.04162e+18	210	9	Study_4_Arm_2
1.04162e+18	262	9	Study_4_Arm_2
1.04162e+18	325	9	Study_4_Arm_2
1.04162e+18	388	9	Study_4_Arm_2
-6.27545e+17	-15	68	Study_4_Arm_2
-6.27545e+17	42	71	Study_4_Arm_2
-6.27545e+17	84	70	Study_4_Arm_2
-6.27545e+17	127	70	Study_4_Arm_2
4.89302e+18	-1	52	Study_4_Arm_2
4.89302e+18	40	53	Study_4_Arm_2
4.89302e+18	76	55	Study_4_Arm_2
5.16654e+18	-17	57	Study_4_Arm_2
5.16654e+18	42	57	Study_4_Arm_2
5.16654e+18	82	55	Study_4_Arm_2
5.16654e+18	124	58	Study_4_Arm_2
5.16654e+18	166	57	Study_4_Arm_2
5.16654e+18	210	59	Study_4_Arm_2
5.16654e+18	252	59	Study_4_Arm_2
5.16654e+18	320	52	Study_4_Arm_2
5.16654e+18	397	54	Study_4_Arm_2
5.16654e+18	460	54	Study_4_Arm_2
5.16654e+18	523	54	Study_4_Arm_2
5.16654e+18	588	54	Study_4_Arm_2
5.16654e+18	630	60	Study_4_Arm_2
2.65282e+18	-6	55	Study_4_Arm_2
2.65282e+18	42	61	Study_4_Arm_2
2.65282e+18	84	67	Study_4_Arm_2
2.65282e+18	125	67	Study_4_Arm_2
2.65282e+18	167	67	Study_4_Arm_2
2.65282e+18	209	67	Study_4_Arm_2
2.65282e+18	251	67	Study_4_Arm_2
2.65282e+18	314	70	Study_4_Arm_2
2.65282e+18	380	70	Study_4_Arm_2
2.65282e+18	441	74	Study_4_Arm_2
4.71312e+18	-15	31	Study_4_Arm_2
4.71312e+18	42	35	Study_4_Arm_2
4.71312e+18	83	35	Study_4_Arm_2
4.71312e+18	126	36	Study_4_Arm_2
4.71312e+18	167	36	Study_4_Arm_2
4.71312e+18	212	42	Study_4_Arm_2
4.71312e+18	256	42	Study_4_Arm_2
4.71312e+18	321	32	Study_4_Arm_2
4.71312e+18	385	32	Study_4_Arm_2
4.71312e+18	445	32	Study_4_Arm_2
-4.04185e+18	-39	29	Study_4_Arm_2
-4.04185e+18	43	44	Study_4_Arm_2
-4.04185e+18	88	53	Study_4_Arm_2
-4.04185e+18	127	53	Study_4_Arm_2
2.84429e+18	-35	35	Study_4_Arm_2
2.84429e+18	48	30	Study_4_Arm_2
2.84429e+18	85	24	Study_4_Arm_2
2.84429e+18	124	24	Study_4_Arm_2
2.84429e+18	172	24	Study_4_Arm_2
2.84429e+18	211	24	Study_4_Arm_2
2.84429e+18	250	30	Study_4_Arm_2
2.84429e+18	315	46	Study_4_Arm_2
-1.22682e+18	-5	25	Study_4_Arm_2
-1.22682e+18	41	25	Study_4_Arm_2
-1.22682e+18	97	25	Study_4_Arm_2
2.63732e+18	-2	12	Study_4_Arm_2
2.63732e+18	42	9	Study_4_Arm_2
2.63732e+18	88	9	Study_4_Arm_2
2.63732e+18	130	9	Study_4_Arm_2
2.63732e+18	172	9	Study_4_Arm_2
2.63732e+18	214	9	Study_4_Arm_2
2.63732e+18	257	9	Study_4_Arm_2
2.63732e+18	319	12	Study_4_Arm_2
2.63732e+18	383	12	Study_4_Arm_2
2.63732e+18	445	12	Study_4_Arm_2
2.63732e+18	509	12	Study_4_Arm_2
2.63732e+18	572	12	Study_4_Arm_2
-6.22084e+18	-6	57	Study_4_Arm_2
-6.22084e+18	44	33	Study_4_Arm_2
-6.22084e+18	85	0	Study_4_Arm_2
-6.22084e+18	129	0	Study_4_Arm_2
-6.22084e+18	172	5	Study_4_Arm_2
-6.22084e+18	215	TOO SMALL TO MEASURE	Study_4_Arm_2
-6.22084e+18	257	0	Study_4_Arm_2
-6.22084e+18	323	0	Study_4_Arm_2
-6.22084e+18	387	0	Study_4_Arm_2
-6.22084e+18	450	0	Study_4_Arm_2
-6.22084e+18	512	0	Study_4_Arm_2
-6.22084e+18	598	0	Study_4_Arm_2
-6.22084e+18	641	0	Study_4_Arm_2
-6.63988e+18	-1	11	Study_4_Arm_2
-6.63988e+18	46	11	Study_4_Arm_2
-6.63988e+18	91	11	Study_4_Arm_2
-6.63988e+18	136	12	Study_4_Arm_2
-6.63988e+18	182	23	Study_4_Arm_2
-6.63988e+18	227	27	Study_4_Arm_2
-6.63988e+18	267	30	Study_4_Arm_2
-6.63988e+18	330	36	Study_4_Arm_2
-8.5902e+18	-2	53	Study_4_Arm_2
-8.5902e+18	213	26	Study_4_Arm_2
-8.5902e+18	268	26	Study_4_Arm_2
-8.5902e+18	309	26	Study_4_Arm_2
-8.5902e+18	359	26	Study_4_Arm_2
-8.5902e+18	406	27	Study_4_Arm_2
-8.5902e+18	463	27	Study_4_Arm_2
-8.5902e+18	42	48	Study_4_Arm_2
-8.5902e+18	84	42	Study_4_Arm_2
-8.5902e+18	120	26	Study_4_Arm_2
-8.5902e+18	167	27	Study_4_Arm_2
-7.61676e+18	-28	56	Study_4_Arm_2
-7.61676e+18	279	60	Study_4_Arm_2
-7.61676e+18	407	60	Study_4_Arm_2
-7.61676e+18	41	56	Study_4_Arm_2
-7.61676e+18	83	60	Study_4_Arm_2
-7.61676e+18	138	60	Study_4_Arm_2
-7.61676e+18	187	58	Study_4_Arm_2
-7.61676e+18	236	58	Study_4_Arm_2
6.64947e+18	-28	10	Study_4_Arm_2
6.64947e+18	43	11	Study_4_Arm_2
6.64947e+18	87	12	Study_4_Arm_2
6.64947e+18	136	12	Study_4_Arm_2
6.64947e+18	178	12	Study_4_Arm_2
6.64947e+18	221	14	Study_4_Arm_2
6.64947e+18	266	14	Study_4_Arm_2
4.37614e+18	-2	25	Study_4_Arm_2
4.37614e+18	43	24	Study_4_Arm_2
4.37614e+18	92	24	Study_4_Arm_2
4.37614e+18	134	24	Study_4_Arm_2
4.37614e+18	175	23	Study_4_Arm_2
4.37614e+18	215	23	Study_4_Arm_2
4.37614e+18	260	23	Study_4_Arm_2
4.37614e+18	323	24	Study_4_Arm_2
4.37614e+18	385	24	Study_4_Arm_2
4.37614e+18	428	24	Study_4_Arm_2
-9.05111e+18	-30	30	Study_4_Arm_2
-9.05111e+18	43	23	Study_4_Arm_2
-9.05111e+18	83	21	Study_4_Arm_2
-9.05111e+18	124	21	Study_4_Arm_2
-9.05111e+18	166	43	Study_4_Arm_2
-8.59434e+18	-16	71	Study_4_Arm_2
-8.59434e+18	41	73	Study_4_Arm_2
-8.59434e+18	83	79	Study_4_Arm_2
6.48047e+18	-11	75	Study_4_Arm_2
6.48047e+18	31	NOT EVALUABLE	Study_4_Arm_2
6.48047e+18	72	75	Study_4_Arm_2
6.48047e+18	116	75	Study_4_Arm_2
-7.02458e+18	-3	11	Study_4_Arm_2
-7.02458e+18	42	15	Study_4_Arm_2
-7.02458e+18	91	15	Study_4_Arm_2
-7.02458e+18	132	18	Study_4_Arm_2
-7.02458e+18	182	18	Study_4_Arm_2
-7.02458e+18	228	18	Study_4_Arm_2
-7.02458e+18	270	23	Study_4_Arm_2
-7.02458e+18	334	25	Study_4_Arm_2
-7.02458e+18	396	25	Study_4_Arm_2
-7.02458e+18	460	27	Study_4_Arm_2
2.07362e+18	-22	43	Study_4_Arm_2
2.07362e+18	29	48	Study_4_Arm_2
2.07362e+18	70	46	Study_4_Arm_2
2.07362e+18	112	49	Study_4_Arm_2
-4.77566e+18	-13	62	Study_4_Arm_2
-4.77566e+18	35	65	Study_4_Arm_2
-4.77566e+18	77	65	Study_4_Arm_2
-4.77566e+18	118	67	Study_4_Arm_2
1.69526e+18	-27	16	Study_4_Arm_2
1.69526e+18	42	7	Study_4_Arm_2
1.69526e+18	110	7	Study_4_Arm_2
1.69526e+18	163	7	Study_4_Arm_2
1.69526e+18	205	7	Study_4_Arm_2
1.69526e+18	260	7	Study_4_Arm_2
1.69526e+18	330	11	Study_4_Arm_2
1.69526e+18	393	15	Study_4_Arm_2
-5.81183e+18	-14	65	Study_4_Arm_2
-5.81183e+18	40	69	Study_4_Arm_2
-5.81183e+18	81	69	Study_4_Arm_2
-5.81183e+18	126	50	Study_4_Arm_2
-5.81183e+18	166	41	Study_4_Arm_2
-5.81183e+18	210	37	Study_4_Arm_2
-5.81183e+18	257	32	Study_4_Arm_2
-5.81183e+18	321	32	Study_4_Arm_2
-5.81183e+18	378	30	Study_4_Arm_2
-5.81183e+18	435	28	Study_4_Arm_2
-5.81183e+18	497	27	Study_4_Arm_2
-5.81183e+18	559	26	Study_4_Arm_2
-5.81183e+18	630	26	Study_4_Arm_2
-6.85499e+18	-4	20	Study_4_Arm_2
-6.85499e+18	46	18	Study_4_Arm_2
-6.85499e+18	88	18	Study_4_Arm_2
-6.85499e+18	130	17	Study_4_Arm_2
-6.85499e+18	172	16	Study_4_Arm_2
-6.85499e+18	210	16	Study_4_Arm_2
-6.85499e+18	253	16	Study_4_Arm_2
-6.85499e+18	316	18	Study_4_Arm_2
-8.32591e+18	-13	38	Study_4_Arm_2
-8.32591e+18	43	67	Study_4_Arm_2
-8.32591e+18	83	65	Study_4_Arm_2
-3.6116e+18	-5	112	Study_4_Arm_2
-3.6116e+18	40	121	Study_4_Arm_2
-3.6116e+18	82	120	Study_4_Arm_2
-4.52931e+18	-21	47.2	Study_4_Arm_2
-4.52931e+18	42	51.4	Study_4_Arm_2
-4.52931e+18	85	38.8	Study_4_Arm_2
-4.52931e+18	126	35.1	Study_4_Arm_2
-4.52931e+18	168	32.5	Study_4_Arm_2
-4.52931e+18	210	31.9	Study_4_Arm_2
-4.52931e+18	248	32	Study_4_Arm_2
-4.52931e+18	318	32	Study_4_Arm_2
-4.52931e+18	381	32	Study_4_Arm_2
-4.52931e+18	442	34.1	Study_4_Arm_2
-4.52931e+18	504	38	Study_4_Arm_2
-4.52931e+18	567	38	Study_4_Arm_2
-4.52931e+18	633	38	Study_4_Arm_2
-4.52931e+18	701	30	Study_4_Arm_2
5.89169e+18	-11	32	Study_4_Arm_2
5.89169e+18	42	35	Study_4_Arm_2
5.89169e+18	84	33	Study_4_Arm_2
5.89169e+18	123	33	Study_4_Arm_2
5.89169e+18	168	32	Study_4_Arm_2
5.89169e+18	210	35	Study_4_Arm_2
5.89169e+18	252	37	Study_4_Arm_2
5.89169e+18	315	41	Study_4_Arm_2
5.89169e+18	379	38	Study_4_Arm_2
5.89169e+18	442	41	Study_4_Arm_2
2.06052e+18	-8	24	Study_4_Arm_2
2.06052e+18	41	24	Study_4_Arm_2
2.06052e+18	83	24	Study_4_Arm_2
2.06052e+18	125	24	Study_4_Arm_2
2.06052e+18	168	25	Study_4_Arm_2
2.06052e+18	209	25	Study_4_Arm_2
2.06052e+18	251	25	Study_4_Arm_2
2.06052e+18	314	23	Study_4_Arm_2
2.06052e+18	377	23	Study_4_Arm_2
2.06052e+18	440	23	Study_4_Arm_2
2.06052e+18	503	23	Study_4_Arm_2
2.06052e+18	566	23	Study_4_Arm_2
-7.29292e+18	-15	57	Study_4_Arm_2
-7.29292e+18	42	64	Study_4_Arm_2
-7.29292e+18	66	69	Study_4_Arm_2
6.47084e+18	-6	68	Study_4_Arm_2
6.47084e+18	42	68	Study_4_Arm_2
6.47084e+18	84	68	Study_4_Arm_2
2.46887e+18	-35	45	Study_4_Arm_2
2.46887e+18	42	48	Study_4_Arm_2
2.46887e+18	85	58	Study_4_Arm_2
2.27378e+18	-7	85	Study_4_Arm_2
2.27378e+18	41	83	Study_4_Arm_2
2.27378e+18	80	90	Study_4_Arm_2
2.27378e+18	125	90	Study_4_Arm_2
3.05125e+18	-3	17	Study_4_Arm_2
3.05125e+18	41	19	Study_4_Arm_2
3.05125e+18	62	19	Study_4_Arm_2
-4.94931e+18	-19	73	Study_4_Arm_2
-4.94931e+18	43	73	Study_4_Arm_2
-4.94931e+18	72	85	Study_4_Arm_2
-3.01739e+18	-10	70	Study_4_Arm_2
-3.01739e+18	40	76	Study_4_Arm_2
-3.01739e+18	82	70	Study_4_Arm_2
-3.01739e+18	124	62	Study_4_Arm_2
-3.01739e+18	166	60	Study_4_Arm_2
-3.01739e+18	208	60	Study_4_Arm_2
-3.01739e+18	250	60	Study_4_Arm_2
-3.01739e+18	314	60	Study_4_Arm_2
-3.01739e+18	376	58	Study_4_Arm_2
-3.01739e+18	440	57	Study_4_Arm_2
-3.01739e+18	503	57	Study_4_Arm_2
-3.01739e+18	566	56	Study_4_Arm_2
-3.01739e+18	629	56	Study_4_Arm_2
-3.01739e+18	692	56	Study_4_Arm_2
3.17682e+18	-12	32.56	Study_4_Arm_2
3.17682e+18	42	32.16	Study_4_Arm_2
[truncated: 2,127 more rows]

## Sheet: Study5
Patient_Anonmyized	Treatment_Day	TargetLesionLongDiam_mm	Study_Arm
-3.70501e+18	-26	19	Study_5_Arm_1
-3.70501e+18	63	14	Study_5_Arm_1
-3.70501e+18	126	8	Study_5_Arm_1
-3.70501e+18	181	0	Study_5_Arm_1
-3.70501e+18	254	0	Study_5_Arm_1
-3.70501e+18	317	0	Study_5_Arm_1
-3.70501e+18	378	0	Study_5_Arm_1
-3.70501e+18	449	0	Study_5_Arm_1
-3.70501e+18	533	0	Study_5_Arm_1
-3.70501e+18	644	0	Study_5_Arm_1
-3.70501e+18	707	0	Study_5_Arm_1
-3.70501e+18	707	0	Study_5_Arm_1
-5.53905e+18	-8	42.7	Study_5_Arm_1
-5.53905e+18	63	59.7	Study_5_Arm_1
-5.53905e+18	125	77.9	Study_5_Arm_1
3.29379e+18	-13	36	Study_5_Arm_1
3.29379e+18	65	22	Study_5_Arm_1
3.29379e+18	135	26	Study_5_Arm_1
3.29379e+18	198	30	Study_5_Arm_1
3.29379e+18	260	26	Study_5_Arm_1
3.29379e+18	331	18	Study_5_Arm_1
3.29379e+18	401	22	Study_5_Arm_1
-9.00469e+17	-1	18	Study_5_Arm_1
-9.00469e+17	61	18	Study_5_Arm_1
-9.00469e+17	111	17	Study_5_Arm_1
2.45787e+18	-26	10	Study_5_Arm_1
2.45787e+18	57	12	Study_5_Arm_1
2.45787e+18	57	41	Study_5_Arm_1
2.45787e+18	142	14	Study_5_Arm_1
7.01638e+18	-8	15	Study_5_Arm_1
7.01638e+18	63	15	Study_5_Arm_1
7.01638e+18	113	22	Study_5_Arm_1
4.85273e+18	-21	58	Study_5_Arm_1
4.85273e+18	61	54	Study_5_Arm_1
4.85273e+18	120	27	Study_5_Arm_1
4.85273e+18	183	28	Study_5_Arm_1
4.85273e+18	250	0	Study_5_Arm_1
4.85273e+18	313	0	Study_5_Arm_1
4.85273e+18	390	0	Study_5_Arm_1
4.85273e+18	476	0	Study_5_Arm_1
4.13707e+18	-16	31	Study_5_Arm_1
4.13707e+18	76	45	Study_5_Arm_1
4.13707e+18	147	63	Study_5_Arm_1
4.13707e+18	318	70	Study_5_Arm_1
4.13707e+18	218	63	Study_5_Arm_1
7.84582e+18	-17	23	Study_5_Arm_1
7.84582e+18	64	23	Study_5_Arm_1
7.84582e+18	127	25	Study_5_Arm_1
7.84582e+18	190	27	Study_5_Arm_1
7.84582e+18	169	24	Study_5_Arm_1
-7.83773e+18	-2	21.9	Study_5_Arm_1
-7.83773e+18	63	24	Study_5_Arm_1
-7.83773e+18	134	21.2	Study_5_Arm_1
-5.96049e+18	-18	25	Study_5_Arm_1
-5.96049e+18	59	42	Study_5_Arm_1
-5.96049e+18	92	48	Study_5_Arm_1
-5.30992e+18	-7	66.4	Study_5_Arm_1
-5.30992e+18	58	70.8	Study_5_Arm_1
-5.30992e+18	124	84.8	Study_5_Arm_1
7.20854e+18	-3	18	Study_5_Arm_1
7.20854e+18	57	26	Study_5_Arm_1
7.20854e+18	119	26	Study_5_Arm_1
7.20854e+18	183	0	Study_5_Arm_1
7.20854e+18	245	0	Study_5_Arm_1
7.20854e+18	307	0	Study_5_Arm_1
7.20854e+18	370	0	Study_5_Arm_1
7.20854e+18	406	0	Study_5_Arm_1
2.84107e+18	-17	22	Study_5_Arm_1
2.84107e+18	61	21	Study_5_Arm_1
2.84107e+18	120	10	Study_5_Arm_1
2.84107e+18	183	8	Study_5_Arm_1
2.84107e+18	246	6	Study_5_Arm_1
2.84107e+18	309	8	Study_5_Arm_1
2.84107e+18	369	9	Study_5_Arm_1
2.84107e+18	432	10.3	Study_5_Arm_1
2.84107e+18	494	10.5	Study_5_Arm_1
1.81507e+18	-46	40	Study_5_Arm_1
1.81507e+18	36	47	Study_5_Arm_1
1.81507e+18	1	40	Study_5_Arm_1
-9.02985e+17	-27	25	Study_5_Arm_1
-9.02985e+17	50	18	Study_5_Arm_1
-9.02985e+17	116	18	Study_5_Arm_1
-9.02985e+17	158	21	Study_5_Arm_1
-9.02985e+17	78	21	Study_5_Arm_1
-3.65817e+18	-23	35	Study_5_Arm_1
-3.65817e+18	63	38	Study_5_Arm_1
-3.65817e+18	110	38	Study_5_Arm_1
-8.53259e+18	-28	18	Study_5_Arm_1
-8.53259e+18	57	9	Study_5_Arm_1
-8.53259e+18	122	0	Study_5_Arm_1
-8.53259e+18	190	0	Study_5_Arm_1
-8.53259e+18	247	0	Study_5_Arm_1
-1.22133e+17	-23	24	Study_5_Arm_1
-1.22133e+17	62	30	Study_5_Arm_1
-1.22133e+17	125	18	Study_5_Arm_1
-1.22133e+17	188	26	Study_5_Arm_1
-1.03542e+18	-6	20	Study_5_Arm_1
-1.03542e+18	56	16	Study_5_Arm_1
-1.03542e+18	121	16	Study_5_Arm_1
-1.03542e+18	183	13	Study_5_Arm_1
-1.03542e+18	245	12	Study_5_Arm_1
-1.03542e+18	308	12	Study_5_Arm_1
-1.03542e+18	372	10	Study_5_Arm_1
-1.03542e+18	456	10	Study_5_Arm_1
-1.03542e+18	539	14	Study_5_Arm_1
-1.03542e+18	627	14	Study_5_Arm_1
-1.1704e+17	-28	27	Study_5_Arm_1
-1.1704e+17	61	42	Study_5_Arm_1
-1.1704e+17	125	44	Study_5_Arm_1
6.70694e+18	-16	64	Study_5_Arm_1
6.70694e+18	60	69	Study_5_Arm_1
6.70694e+18	124	69	Study_5_Arm_1
-2.01104e+18	-28	25	Study_5_Arm_1
-2.01104e+18	63	12	Study_5_Arm_1
-2.01104e+18	127	8	Study_5_Arm_1
-2.01104e+18	190	14	Study_5_Arm_1
-3.44703e+18	-21	32.7	Study_5_Arm_1
-3.44703e+18	60	17	Study_5_Arm_1
-3.44703e+18	120	17	Study_5_Arm_1
-3.44703e+18	185	16.8	Study_5_Arm_1
-3.44703e+18	249	15.4	Study_5_Arm_1
-3.44703e+18	308	15.3	Study_5_Arm_1
-3.44703e+18	367	15.9	Study_5_Arm_1
-3.44703e+18	449	16.9	Study_5_Arm_1
-3.44703e+18	533	17.2	Study_5_Arm_1
-3.44703e+18	620	16.4	Study_5_Arm_1
-7.62648e+18	-12	12	Study_5_Arm_1
-7.62648e+18	64	7	Study_5_Arm_1
-7.62648e+18	128	5	Study_5_Arm_1
-7.62648e+18	190	5	Study_5_Arm_1
-7.62648e+18	253	5	Study_5_Arm_1
-7.62648e+18	316	5	Study_5_Arm_1
-7.62648e+18	400	5	Study_5_Arm_1
-7.62648e+18	484	5	Study_5_Arm_1
-2.83492e+18	-7	17.5	Study_5_Arm_1
-2.83492e+18	63	16.9	Study_5_Arm_1
-2.83492e+18	125	16.7	Study_5_Arm_1
-2.83492e+18	188	16.6	Study_5_Arm_1
-2.83492e+18	247	21.4	Study_5_Arm_1
-2.83492e+18	315	27.3	Study_5_Arm_1
3.42769e+18	-5	14	Study_5_Arm_1
3.42769e+18	64	24	Study_5_Arm_1
3.42769e+18	121	47	Study_5_Arm_1
4.33494e+18	-21	23	Study_5_Arm_1
4.33494e+18	61	36	Study_5_Arm_1
4.33494e+18	126	44	Study_5_Arm_1
4.33494e+18	189	46	Study_5_Arm_1
4.33494e+18	252	68	Study_5_Arm_1
4.33494e+18	97	38	Study_5_Arm_1
3.4487e+18	-26	21	Study_5_Arm_1
3.4487e+18	63	18	Study_5_Arm_1
3.4487e+18	126	30	Study_5_Arm_1
5.14363e+18	-28	17	Study_5_Arm_1
5.14363e+18	60	14	Study_5_Arm_1
5.14363e+18	123	9	Study_5_Arm_1
2.23352e+18	-7	30	Study_5_Arm_1
2.23352e+18	58	31	Study_5_Arm_1
2.23352e+18	125	31	Study_5_Arm_1
2.23352e+18	184	45	Study_5_Arm_1
-4.4451e+18	-20	33.8	Study_5_Arm_1
-4.4451e+18	62	35.4	Study_5_Arm_1
-4.4451e+18	128	33	Study_5_Arm_1
-9.07343e+18	-9	39	Study_5_Arm_1
-9.07343e+18	63	35	Study_5_Arm_1
-9.07343e+18	105	34	Study_5_Arm_1
2.7707e+18	-6	46	Study_5_Arm_1
2.7707e+18	63	52	Study_5_Arm_1
2.7707e+18	126	55	Study_5_Arm_1
3.55e+18	-8	17	Study_5_Arm_1
3.55e+18	65	19	Study_5_Arm_1
3.55e+18	125	17	Study_5_Arm_1
3.55e+18	191	20	Study_5_Arm_1
5.35914e+18	-21	25	Study_5_Arm_1
5.35914e+18	63	22	Study_5_Arm_1
5.35914e+18	125	22	Study_5_Arm_1
5.35914e+18	185	30	Study_5_Arm_1
6.69816e+18	-20	21	Study_5_Arm_1
6.69816e+18	59	21	Study_5_Arm_1
6.69816e+18	125	25	Study_5_Arm_1
6.69816e+18	185	41	Study_5_Arm_1
1.48287e+18	-15	22	Study_5_Arm_1
1.48287e+18	58	21	Study_5_Arm_1
1.48287e+18	125	9	Study_5_Arm_1
1.48287e+18	189	5	Study_5_Arm_1
1.48287e+18	251	4	Study_5_Arm_1
1.48287e+18	314	0	Study_5_Arm_1
1.48287e+18	398	0	Study_5_Arm_1
1.48287e+18	482	0	Study_5_Arm_1
1.48287e+18	566	0	Study_5_Arm_1
1.48287e+18	647	0	Study_5_Arm_1
-4.88223e+18	-15	30	Study_5_Arm_1
-4.88223e+18	62	30	Study_5_Arm_1
-4.88223e+18	122	33	Study_5_Arm_1
-4.50081e+18	-16	180	Study_5_Arm_1
-4.50081e+18	61	142	Study_5_Arm_1
-4.50081e+18	124	0	Study_5_Arm_1
-4.50081e+18	187	0	Study_5_Arm_1
-4.50081e+18	254	0	Study_5_Arm_1
-4.50081e+18	316	0	Study_5_Arm_1
-4.50081e+18	379	0	Study_5_Arm_1
-4.50081e+18	450	0	Study_5_Arm_1
-1.72424e+18	-6	59	Study_5_Arm_1
-1.72424e+18	65	71	Study_5_Arm_1
-1.72424e+18	129	73	Study_5_Arm_1
-1.72424e+18	208	51	Study_5_Arm_1
-1.72424e+18	263	50	Study_5_Arm_1
-1.72424e+18	330	42	Study_5_Arm_1
-1.72424e+18	404	21	Study_5_Arm_1
-1.72424e+18	484	37	Study_5_Arm_1
-1.72424e+18	541	57	Study_5_Arm_1
-1.72424e+18	697	37	Study_5_Arm_1
-1.72424e+18	613	58	Study_5_Arm_1
-1.96156e+17	-22	80	Study_5_Arm_1
-1.96156e+17	63	89	Study_5_Arm_1
-1.96156e+17	126	90	Study_5_Arm_1
-1.96156e+17	189	104	Study_5_Arm_1
-1.96156e+17	259	110	Study_5_Arm_1
-2.61471e+18	-16	23	Study_5_Arm_1
-2.61471e+18	61	24	Study_5_Arm_1
-2.61471e+18	98	28	Study_5_Arm_1
2.94901e+17	-12	22.94	Study_5_Arm_1
2.94901e+17	75	15.2	Study_5_Arm_1
2.94901e+17	136	15.9	Study_5_Arm_1
2.94901e+17	189	14.7	Study_5_Arm_1
2.94901e+17	249	14.7	Study_5_Arm_1
2.94901e+17	317	15.3	Study_5_Arm_1
2.94901e+17	394	15.3	Study_5_Arm_1
2.94901e+17	462	14.7	Study_5_Arm_1
-4.6501e+18	-7	31	Study_5_Arm_1
-4.6501e+18	69	26	Study_5_Arm_1
-4.6501e+18	122	29	Study_5_Arm_1
-4.6501e+18	185	38	Study_5_Arm_1
1.44312e+18	-8	49	Study_5_Arm_1
1.44312e+18	62	0	Study_5_Arm_1
1.44312e+18	126	0	Study_5_Arm_1
1.44312e+18	188	0	Study_5_Arm_1
1.44312e+18	251	0	Study_5_Arm_1
1.44312e+18	314	0	Study_5_Arm_1
1.44312e+18	377	0	Study_5_Arm_1
6.72609e+18	-27	63.27	Study_5_Arm_1
6.72609e+18	55	49.28	Study_5_Arm_1
6.72609e+18	125	42.85	Study_5_Arm_1
8.56987e+18	-9	19	Study_5_Arm_1
8.56987e+18	58	20	Study_5_Arm_1
8.56987e+18	121	14	Study_5_Arm_1
8.56987e+18	184	14	Study_5_Arm_1
8.56987e+18	247	11	Study_5_Arm_1
8.56987e+18	317	12	Study_5_Arm_1
5.46449e+18	-17	14	Study_5_Arm_1
5.46449e+18	64	12	Study_5_Arm_1
5.46449e+18	128	12	Study_5_Arm_1
5.46449e+18	191	10	Study_5_Arm_1
5.46449e+18	254	10	Study_5_Arm_1
5.46449e+18	317	9	Study_5_Arm_1
5.46449e+18	377	10	Study_5_Arm_1
5.46449e+18	461	10	Study_5_Arm_1
5.46449e+18	545	12	Study_5_Arm_1
7.07142e+18	-11	36	Study_5_Arm_1
7.07142e+18	64	20	Study_5_Arm_1
7.07142e+18	124	14	Study_5_Arm_1
7.07142e+18	197	0	Study_5_Arm_1
7.07142e+18	260	0	Study_5_Arm_1
7.07142e+18	323	0	Study_5_Arm_1
7.07142e+18	386	0	Study_5_Arm_1
7.07142e+18		0	Study_5_Arm_1
-3.69873e+18	-14	13.4	Study_5_Arm_1
-3.69873e+18	62	14.7	Study_5_Arm_1
-3.69873e+18	15	14.6	Study_5_Arm_1
-3.53282e+18	-14	29	Study_5_Arm_1
-3.53282e+18	65	40	Study_5_Arm_1
-3.53282e+18	127	35	Study_5_Arm_1
8.08103e+18	-19	62	Study_5_Arm_1
8.08103e+18	61	46	Study_5_Arm_1
8.08103e+18	134	46	Study_5_Arm_1
-3.51358e+18	-5	15	Study_5_Arm_1
-3.51358e+18	64	38	Study_5_Arm_1
-3.51358e+18	127	48	Study_5_Arm_1
3.51718e+18	-13	28	Study_5_Arm_1
3.51718e+18	63	32	Study_5_Arm_1
3.51718e+18	127	43	Study_5_Arm_1
3.51718e+18	191	43	Study_5_Arm_1
7.04793e+17	-10	39	Study_5_Arm_1
7.04793e+17	64	44	Study_5_Arm_1
7.04793e+17	127	47	Study_5_Arm_1
-7.50912e+18	-15	20	Study_5_Arm_1
-7.50912e+18	64	23	Study_5_Arm_1
-7.50912e+18	148	32	Study_5_Arm_1
7.59008e+18	-25	11	Study_5_Arm_1
7.59008e+18	63	13	Study_5_Arm_1
7.59008e+18	123	15	Study_5_Arm_1
7.59008e+18	186	16	Study_5_Arm_1
7.59008e+18	249	14	Study_5_Arm_1
7.59008e+18	303	20	Study_5_Arm_1
7.59008e+18	374	20	Study_5_Arm_1
7.59008e+18	456	19	Study_5_Arm_1
7.59008e+18	541	23	Study_5_Arm_1
7.59008e+18	625	24	Study_5_Arm_1
7.59008e+18	718	10	Study_5_Arm_1
4.46274e+18	-24	17	Study_5_Arm_1
4.46274e+18	63	11	Study_5_Arm_1
4.46274e+18	133	11	Study_5_Arm_1
4.46274e+18	172	10	Study_5_Arm_1
4.46274e+18	250	10	Study_5_Arm_1
4.46274e+18	312	0	Study_5_Arm_1
4.46274e+18	372	0	Study_5_Arm_1
4.46274e+18	473	0	Study_5_Arm_1
4.46274e+18	565	0	Study_5_Arm_1
4.46274e+18	648	0	Study_5_Arm_1
3.6776e+18	-6	44	Study_5_Arm_1
3.6776e+18	52	46	Study_5_Arm_1
3.6776e+18	25	48	Study_5_Arm_1
4.42868e+18	-25	29	Study_5_Arm_1
4.42868e+18	63	38	Study_5_Arm_1
4.42868e+18	126	45	Study_5_Arm_1
-1.06924e+18	-1	46	Study_5_Arm_1
-1.06924e+18	60	20	Study_5_Arm_1
-1.06924e+18	123	20	Study_5_Arm_1
-1.06924e+18	185	21.6	Study_5_Arm_1
-1.06924e+18	248	21.4	Study_5_Arm_1
-1.06924e+18	311	17	Study_5_Arm_1
-1.06924e+18	378	15	Study_5_Arm_1
-1.06924e+18	459	17.5	Study_5_Arm_1
-1.06924e+18	515	NOT EVALUABLE	Study_5_Arm_1
8.25247e+18	-8	34	Study_5_Arm_1
8.25247e+18	71	35	Study_5_Arm_1
8.25247e+18	127	38	Study_5_Arm_1
8.25247e+18	202	38	Study_5_Arm_1
8.25247e+18	264	42	Study_5_Arm_1
-2.24688e+17	-4	47	Study_5_Arm_1
-2.24688e+17	63	47	Study_5_Arm_1
-2.24688e+17	123	47	Study_5_Arm_1
-2.24688e+17	222	47	Study_5_Arm_1
-2.24688e+17	266	50	Study_5_Arm_1
5.23873e+18	-3	10	Study_5_Arm_1
5.23873e+18	56	11	Study_5_Arm_1
5.23873e+18	119	14	Study_5_Arm_1
5.23873e+18	182	13	Study_5_Arm_1
5.23873e+18	215	16	Study_5_Arm_1
5.94049e+18	-26	40	Study_5_Arm_1
5.94049e+18	64	36	Study_5_Arm_1
5.94049e+18	127	50	Study_5_Arm_1
-6.5187e+18	-14	12	Study_5_Arm_1
-6.5187e+18	62	31	Study_5_Arm_1
-6.5187e+18	125	34	Study_5_Arm_1
-6.5187e+18	92	34	Study_5_Arm_1
-7.16796e+18	-18	36	Study_5_Arm_1
-7.16796e+18	68	23	Study_5_Arm_1
-7.16796e+18	124	15	Study_5_Arm_1
-7.16796e+18	189	TOO SMALL TO MEASURE	Study_5_Arm_1
-7.16796e+18	252	0	Study_5_Arm_1
-7.16796e+18	315	0	Study_5_Arm_1
-7.16796e+18	378	0	Study_5_Arm_1
-7.16796e+18	462	0	Study_5_Arm_1
-4.39468e+18	-7	11	Study_5_Arm_1
-4.39468e+18	62	14	Study_5_Arm_1
-4.39468e+18	125	26	Study_5_Arm_1
-4.39468e+18	187	37	Study_5_Arm_1
7.64444e+18	-1	17	Study_5_Arm_1
7.64444e+18	63	15	Study_5_Arm_1
7.64444e+18	122	18	Study_5_Arm_1
7.64444e+18	189	20	Study_5_Arm_1
1.47754e+17	-13	17	Study_5_Arm_1
1.47754e+17	67	37	Study_5_Arm_1
1.47754e+17	121	36	Study_5_Arm_1
1.11714e+18	-7	27	Study_5_Arm_1
1.11714e+18	64	24	Study_5_Arm_1
1.11714e+18	126	12	Study_5_Arm_1
1.11714e+18	190	21	Study_5_Arm_1
1.11714e+18	260	30	Study_5_Arm_1
1.11714e+18	302	21	Study_5_Arm_1
1.11714e+18	365	38	Study_5_Arm_1
1.18191e+18	-4	14	Study_5_Arm_1
1.18191e+18	65	14	Study_5_Arm_1
1.18191e+18	128	18	Study_5_Arm_1
1.18191e+18	191	17	Study_5_Arm_1
1.18191e+18	254	18	Study_5_Arm_1
1.18191e+18	317	26.5	Study_5_Arm_1
-6.01257e+18	-6	82	Study_5_Arm_1
-6.01257e+18	63	62	Study_5_Arm_1
-6.01257e+18	122	63	Study_5_Arm_1
-6.01257e+18	184	69	Study_5_Arm_1
5.90248e+18	-14	53	Study_5_Arm_1
5.90248e+18	61	44	Study_5_Arm_1
5.90248e+18	122	43	Study_5_Arm_1
5.90248e+18	92	53	Study_5_Arm_1
4.20205e+18	-21	80	Study_5_Arm_1
4.20205e+18	62	88	Study_5_Arm_1
4.20205e+18	124	107	Study_5_Arm_1
4.20205e+18	187	117	Study_5_Arm_1
4.20205e+18	247	122	Study_5_Arm_1
4.20205e+18	310	158	Study_5_Arm_1
4.20205e+18	380	176	Study_5_Arm_1
2.85543e+18	-17	27	Study_5_Arm_1
2.85543e+18	57	0	Study_5_Arm_1
2.85543e+18	125	0	Study_5_Arm_1
2.85543e+18	188	0	Study_5_Arm_1
2.85543e+18	250	0	Study_5_Arm_1
2.85543e+18	313	0	Study_5_Arm_1
2.85543e+18	397	0	Study_5_Arm_1
2.85543e+18	481	0	Study_5_Arm_1
2.85543e+18	561	0	Study_5_Arm_1
5.55074e+18	-15	42	Study_5_Arm_1
5.55074e+18	64	48	Study_5_Arm_1
5.55074e+18	124	37	Study_5_Arm_1
5.55074e+18	188	35	Study_5_Arm_1
5.55074e+18	251	33	Study_5_Arm_1
5.55074e+18	315	32	Study_5_Arm_1
5.55074e+18	378	30	Study_5_Arm_1
-8.8326e+18	-18	25	Study_5_Arm_1
-8.8326e+18	66	15	Study_5_Arm_1
-8.8326e+18	9	25	Study_5_Arm_1
-5.47831e+18	-6	24	Study_5_Arm_1
-5.47831e+18	59	25	Study_5_Arm_1
-5.47831e+18	122	25	Study_5_Arm_1
-5.47831e+18	185	26	Study_5_Arm_1
-5.47831e+18	248	26	Study_5_Arm_1
-5.47831e+18	311	25	Study_5_Arm_1
-5.47831e+18	374	24	Study_5_Arm_1
-5.47831e+18	458	27	Study_5_Arm_1
-5.47831e+18	542	28	Study_5_Arm_1
-5.47831e+18	626	30	Study_5_Arm_1
-5.47831e+18	710	30	Study_5_Arm_1
5.7794e+17	-2	24	Study_5_Arm_1
5.7794e+17	58	43	Study_5_Arm_1
5.7794e+17	126	55	Study_5_Arm_1
9.17778e+18	-5	43	Study_5_Arm_1
9.17778e+18	62	38	Study_5_Arm_1
9.17778e+18	122	18	Study_5_Arm_1
9.17778e+18	192	17	Study_5_Arm_1
9.17778e+18	258	8	Study_5_Arm_1
9.17778e+18	321	9	Study_5_Arm_1
9.17778e+18	491	8	Study_5_Arm_1
9.17778e+18	577	9	Study_5_Arm_1
9.17778e+18	661	9	Study_5_Arm_1
9.17778e+18	745	18	Study_5_Arm_1
9.17778e+18	451	10	Study_5_Arm_1
-2.90952e+18	-14	36	Study_5_Arm_1
-2.90952e+18	65	31	Study_5_Arm_1
-2.90952e+18	130	18	Study_5_Arm_1
-2.90952e+18	192	32	Study_5_Arm_1
-4.73185e+18	-7	21	Study_5_Arm_1
-4.73185e+18	59	11	Study_5_Arm_1
-4.73185e+18	126	9	Study_5_Arm_1
-4.73185e+18	185	5	Study_5_Arm_1
-4.73185e+18	252	5	Study_5_Arm_1
-4.73185e+18	310	39	Study_5_Arm_1
-4.73185e+18	353	39	Study_5_Arm_1
-8.11823e+17	-4	24	Study_5_Arm_1
-8.11823e+17	57	14	Study_5_Arm_1
-8.11823e+17	127	0	Study_5_Arm_1
-8.11823e+17	199	0	Study_5_Arm_1
-8.11823e+17	254	0	Study_5_Arm_1
-8.11823e+17	316	0	Study_5_Arm_1
-8.11823e+17	403	0	Study_5_Arm_1
-8.11823e+17	507	0	Study_5_Arm_1
-8.11823e+17	579	0	Study_5_Arm_1
2.29903e+18	-27	18	Study_5_Arm_1
2.29903e+18	57	19	Study_5_Arm_1
2.29903e+18	119	20	Study_5_Arm_1
2.29903e+18	182	33	Study_5_Arm_1
2.29903e+18	245	34	Study_5_Arm_1
2.29903e+18	308	34	Study_5_Arm_1
2.29903e+18	399	37	Study_5_Arm_1
7.95852e+18	-12	67	Study_5_Arm_1
7.95852e+18	64	0	Study_5_Arm_1
7.95852e+18	123	0	Study_5_Arm_1
7.95852e+18	186	0	Study_5_Arm_1
7.95852e+18	253	0	Study_5_Arm_1
7.95852e+18	312	0	Study_5_Arm_1
7.95852e+18	385	0	Study_5_Arm_1
7.95852e+18	463	0	Study_5_Arm_1
7.95852e+18	540	0	Study_5_Arm_1
7.95852e+18	624	0	Study_5_Arm_1
7.95852e+18	701	0	Study_5_Arm_1
7.66814e+18	-2	32	Study_5_Arm_1
7.66814e+18	62	0	Study_5_Arm_1
7.66814e+18	125	0	Study_5_Arm_1
7.66814e+18	190	0	Study_5_Arm_1
7.66814e+18	256	0	Study_5_Arm_1
7.66814e+18	313	0	Study_5_Arm_1
7.66814e+18	397	0	Study_5_Arm_1
7.66814e+18	524	0	Study_5_Arm_1
7.66814e+18	482	0	Study_5_Arm_1
-9.04385e+18	-8	11	Study_5_Arm_1
-9.04385e+18	37	16	Study_5_Arm_1
-9.04385e+18	37	16	Study_5_Arm_1
5.75168e+18	-20	25	Study_5_Arm_1
5.75168e+18	63	21	Study_5_Arm_1
5.75168e+18	124	19	Study_5_Arm_1
-4.06616e+18	-26	11.4	Study_5_Arm_1
-4.06616e+18	57	23.8	Study_5_Arm_1
-4.06616e+18	18	17	Study_5_Arm_1
-4.06616e+18	89	21.9	Study_5_Arm_1
8.47584e+18	-14	60	Study_5_Arm_1
8.47584e+18	56	47	Study_5_Arm_1
8.47584e+18	142	40	Study_5_Arm_1
8.47584e+18	204	39	Study_5_Arm_1
8.47584e+18	253	38	Study_5_Arm_1
8.47584e+18	321	42	Study_5_Arm_1
8.47584e+18	394	40	Study_5_Arm_1
8.47584e+18	478	40	Study_5_Arm_1
-5.58021e+18	-5	49	Study_5_Arm_1
-5.58021e+18	64	54	Study_5_Arm_1
-5.58021e+18	127	51	Study_5_Arm_1
-5.58021e+18	190	51	Study_5_Arm_1
-5.58021e+18	274	57	Study_5_Arm_1
-5.58021e+18	337	60	Study_5_Arm_1
-5.58021e+18	393	64	Study_5_Arm_1
-5.58021e+18	295	59	Study_5_Arm_1
2.62276e+17	-27	25	Study_5_Arm_1
2.62276e+17	63	4	Study_5_Arm_1
2.62276e+17	126	0	Study_5_Arm_1
2.62276e+17	189	0	Study_5_Arm_1
2.62276e+17	253	0	Study_5_Arm_1
2.62276e+17	316	0	Study_5_Arm_1
2.62276e+17	379	0	Study_5_Arm_1
2.62276e+17	462	0	Study_5_Arm_1
2.62276e+17	533	0	Study_5_Arm_1
2.62276e+17	616	0	Study_5_Arm_1
3.49037e+18	-2	19	Study_5_Arm_1
3.49037e+18	57	22	Study_5_Arm_1
3.49037e+18	131	21	Study_5_Arm_1
8.68254e+17	-7	29	Study_5_Arm_1
8.68254e+17	62	32	Study_5_Arm_1
8.68254e+17	125	29	Study_5_Arm_1
8.68254e+17	190	30	Study_5_Arm_1
8.68254e+17	255	37	Study_5_Arm_1
8.68254e+17	317	37	Study_5_Arm_1
8.68254e+17	406	38	Study_5_Arm_1
8.68254e+17	486	37	Study_5_Arm_1
8.68254e+17	580	36	Study_5_Arm_1
8.68254e+17	674	32	Study_5_Arm_1
2.00573e+17	-3	40	Study_5_Arm_1
2.00573e+17	61	42	Study_5_Arm_1
2.00573e+17	123	48	Study_5_Arm_1
8.12105e+18	-18	49	Study_5_Arm_1
8.12105e+18	65	42	Study_5_Arm_1
8.12105e+18	128	30	Study_5_Arm_1
8.12105e+18	191	24	Study_5_Arm_1
8.12105e+18	252	23	Study_5_Arm_1
8.12105e+18	317	21	Study_5_Arm_1
8.12105e+18	399	21	Study_5_Arm_1
8.12105e+18	486	22	Study_5_Arm_1
8.12105e+18	567	22	Study_5_Arm_1
8.12105e+18	653	21	Study_5_Arm_1
8.12105e+18	722	21	Study_5_Arm_1
-3.13478e+18	-10	51	Study_5_Arm_1
-3.13478e+18	64	37	Study_5_Arm_1
-3.13478e+18	127	21	Study_5_Arm_1
-3.13478e+18	190	21	Study_5_Arm_1
-3.13478e+18	253	20	Study_5_Arm_1
-3.13478e+18	316	19	Study_5_Arm_1
-3.13478e+18	400	20	Study_5_Arm_1
-3.13478e+18	487	22	Study_5_Arm_1
-3.13478e+18	568	22	Study_5_Arm_1
-3.13478e+18	655	22	Study_5_Arm_1
3.64803e+18	-14	36	Study_5_Arm_1
3.64803e+18	61	27	Study_5_Arm_1
3.64803e+18	127	17	Study_5_Arm_1
3.64803e+18	204	15	Study_5_Arm_1
3.64803e+18	257	20	Study_5_Arm_1
3.64803e+18	320	26	Study_5_Arm_1
3.64803e+18	383	17	Study_5_Arm_1
3.64803e+18	451	22	Study_5_Arm_1
6.77297e+17	-26	23	Study_5_Arm_1
6.77297e+17	62	0	Study_5_Arm_1
6.77297e+17	125	0	Study_5_Arm_1
6.77297e+17	182	0	Study_5_Arm_1
6.77297e+17	244	0	Study_5_Arm_1
6.77297e+17	309	0	Study_5_Arm_1
6.77297e+17	374	0	Study_5_Arm_1
6.77297e+17	461	0	Study_5_Arm_1
6.77297e+17	542	0	Study_5_Arm_1
-5.68161e+18	-7	16	Study_5_Arm_1
-5.68161e+18	58	24	Study_5_Arm_1
-5.68161e+18	105	42	Study_5_Arm_1
-5.68161e+18	182	31	Study_5_Arm_1
7.32157e+18	-28	23	Study_5_Arm_1
7.32157e+18	51	38	Study_5_Arm_1
7.32157e+18	92	43	Study_5_Arm_1
-6.10767e+18	-26	30	Study_5_Arm_1
-6.10767e+18	58	11	Study_5_Arm_1
-6.10767e+18	121	11	Study_5_Arm_1
-6.10767e+18	184	11	Study_5_Arm_1
-6.10767e+18	247	11	Study_5_Arm_1
-6.10767e+18	311	10	Study_5_Arm_1
-6.10767e+18	374	10	Study_5_Arm_1
-6.10767e+18	458	10.7	Study_5_Arm_1
-6.10767e+18	542	10.8	Study_5_Arm_1
-6.10767e+18	626	10	Study_5_Arm_1
-2.51185e+18	-28	53	Study_5_Arm_1
-2.51185e+18	63	38	Study_5_Arm_1
-2.51185e+18	126	30	Study_5_Arm_1
-2.51185e+18	189	30	Study_5_Arm_1
-2.51185e+18	252	30	Study_5_Arm_1
-2.51185e+18	316	17	Study_5_Arm_1
-2.51185e+18	386	17	Study_5_Arm_1
-2.51185e+18	470	18	Study_5_Arm_1
-2.51185e+18	554	17	Study_5_Arm_1
-2.51185e+18	638	17	Study_5_Arm_1
9.99845e+17	-18	25	Study_5_Arm_1
9.99845e+17	60	23	Study_5_Arm_1
9.99845e+17	123	28	Study_5_Arm_1
9.99845e+17	186	36	Study_5_Arm_1
8.60761e+17	-13	38	Study_5_Arm_1
8.60761e+17	66	33	Study_5_Arm_1
8.60761e+17	136	34	Study_5_Arm_1
8.60761e+17	199	27	Study_5_Arm_1
8.60761e+17	262	23	Study_5_Arm_1
1.05822e+18	-10	12	Study_5_Arm_1
1.05822e+18	62	20	Study_5_Arm_1
1.05822e+18	117	25	Study_5_Arm_1
-1.91506e+18	-16	25	Study_5_Arm_1
-1.91506e+18	61	32	Study_5_Arm_1
-1.91506e+18	90	33	Study_5_Arm_1
7.69722e+18	-5	10	Study_5_Arm_1
7.69722e+18	63	10	Study_5_Arm_1
7.69722e+18	126	9	Study_5_Arm_1
7.69722e+18	189	13	Study_5_Arm_1
7.69722e+18	252	18	Study_5_Arm_1
4.27144e+18	-16	23	Study_5_Arm_1
4.27144e+18	69	23	Study_5_Arm_1
4.27144e+18	131	24	Study_5_Arm_1
4.27144e+18	195	26	Study_5_Arm_1
4.27144e+18	258	26	Study_5_Arm_1
4.27144e+18	321	NOT EVALUABLE	Study_5_Arm_1
4.27144e+18	407	NOT EVALUABLE	Study_5_Arm_1
4.27144e+18	496	NOT EVALUABLE	Study_5_Arm_1
4.27144e+18	582	NOT EVALUABLE	Study_5_Arm_1
4.27144e+18	667	NOT EVALUABLE	Study_5_Arm_1
-7.8509e+18	-28	44	Study_5_Arm_1
-7.8509e+18	48	30	Study_5_Arm_1
-7.8509e+18	125	30	Study_5_Arm_1
-7.8509e+18	187	25	Study_5_Arm_1
-7.8509e+18	250	20	Study_5_Arm_1
-7.8509e+18	312	30	Study_5_Arm_1
-7.8509e+18	375	30	Study_5_Arm_1
-7.8509e+18	459	32	Study_5_Arm_1
-7.8509e+18	543	20	Study_5_Arm_1
-7.8509e+18	627	28	Study_5_Arm_1
-7.8509e+18	712	NOT EVALUABLE	Study_5_Arm_1
5.04598e+18	-7	13	Study_5_Arm_1
5.04598e+18	62	11	Study_5_Arm_1
5.04598e+18	125	0	Study_5_Arm_1
5.04598e+18	188	0	Study_5_Arm_1
5.04598e+18	252	0	Study_5_Arm_1
2.11537e+18	-22	24	Study_5_Arm_1
2.11537e+18	61	28	Study_5_Arm_1
2.11537e+18	124	28	Study_5_Arm_1
2.11537e+18	187	27	Study_5_Arm_1
2.11537e+18	250	22	Study_5_Arm_1
2.11537e+18	313	19	Study_5_Arm_1
2.11537e+18	376	17	Study_5_Arm_1
2.11537e+18	462	16	Study_5_Arm_1
2.11537e+18	96	28	Study_5_Arm_1
6.84382e+17	-7	42	Study_5_Arm_1
6.84382e+17	63	36	Study_5_Arm_1
6.84382e+17	131	35	Study_5_Arm_1
6.84382e+17	197	37	Study_5_Arm_1
6.84382e+17	264	37	Study_5_Arm_1
6.84382e+17	327	40	Study_5_Arm_1
-5.88098e+18	-17	12	Study_5_Arm_1
-5.88098e+18	62	21	Study_5_Arm_1
-5.88098e+18	128	29	Study_5_Arm_1
4.98819e+18	-20	15	Study_5_Arm_1
4.98819e+18	61	9	Study_5_Arm_1
4.98819e+18	124	9	Study_5_Arm_1
4.98819e+18	187	9	Study_5_Arm_1
4.98819e+18	250	9	Study_5_Arm_1
4.98819e+18	313	9	Study_5_Arm_1
4.98819e+18	397	9	Study_5_Arm_1
4.98819e+18	481	5	Study_5_Arm_1
4.98819e+18	565	5	Study_5_Arm_1
4.98819e+18	651	5	Study_5_Arm_1
4.80001e+18	-9	42	Study_5_Arm_1
4.80001e+18	57	32	Study_5_Arm_1
4.80001e+18	123	26	Study_5_Arm_1
4.80001e+18	203	43	Study_5_Arm_1
4.80001e+18	273	37	Study_5_Arm_1
4.80001e+18	335	35	Study_5_Arm_1
4.80001e+18	420	41	Study_5_Arm_1
-1.73759e+18	-27	13.6	Study_5_Arm_1
-1.73759e+18	63	16	Study_5_Arm_1
-1.73759e+18	126	12	Study_5_Arm_1
-9.26885e+17	-31	15	Study_5_Arm_1
-9.26885e+17	66	11	Study_5_Arm_1
-9.26885e+17	207	10	Study_5_Arm_1
-9.26885e+17	137	NOT EVALUABLE	Study_5_Arm_1
-7.25953e+18	-6	15.9	Study_5_Arm_1
-7.25953e+18	56	12	Study_5_Arm_1
-7.25953e+18	122	8.1	Study_5_Arm_1
-7.25953e+18	185	8.7	Study_5_Arm_1
-7.25953e+18	245	6.6	Study_5_Arm_1
-7.25953e+18	303	5.1	Study_5_Arm_1
-7.25953e+18	371	6	Study_5_Arm_1
-7.25953e+18	456	5.9	Study_5_Arm_1
-7.25953e+18	541	7.1	Study_5_Arm_1
-7.25953e+18	637	8.5	Study_5_Arm_1
-3.92349e+18	-6	10	Study_5_Arm_1
-3.92349e+18	64	15	Study_5_Arm_1
-3.92349e+18	129	15	Study_5_Arm_1
-3.92349e+18	197	9	Study_5_Arm_1
-3.92349e+18	261	TOO SMALL TO MEASURE	Study_5_Arm_1
-3.92349e+18	324	TOO SMALL TO MEASURE	Study_5_Arm_1
-3.92349e+18	393	0	Study_5_Arm_1
-3.92349e+18	484	0	Study_5_Arm_1
-3.92349e+18	568	0	Study_5_Arm_1
-3.13324e+18	-15	23	Study_5_Arm_1
-3.13324e+18	63	25	Study_5_Arm_1
-3.13324e+18	125	27	Study_5_Arm_1
-3.13324e+18	189	27	Study_5_Arm_1
-3.13324e+18	250	30	Study_5_Arm_1
-3.13324e+18	314	30	Study_5_Arm_1
-3.13324e+18	376	34	Study_5_Arm_1
-3.13324e+18	456	34	Study_5_Arm_1
-3.13324e+18	566	34	Study_5_Arm_1
-3.13324e+18	657	41	Study_5_Arm_1
7.60195e+18	-9	32	Study_5_Arm_1
7.60195e+18	63	41	Study_5_Arm_1
7.60195e+18	126	32	Study_5_Arm_1
7.60195e+18	189	35	Study_5_Arm_1
7.60195e+18	252	32	Study_5_Arm_1
7.60195e+18	315	40	Study_5_Arm_1
3.7774e+18	-16	16	Study_5_Arm_1
3.7774e+18	64	12	Study_5_Arm_1
3.7774e+18	134	20	Study_5_Arm_1
-4.38656e+18	-29	60	Study_5_Arm_1
-4.38656e+18	60	60	Study_5_Arm_1
-4.38656e+18	123	70	Study_5_Arm_1
8.11674e+18	-14	43	Study_5_Arm_1
8.11674e+18	62	39	Study_5_Arm_1
8.11674e+18	125	20	Study_5_Arm_1
8.11674e+18	189	24	Study_5_Arm_1
8.11674e+18	250	29	Study_5_Arm_1
8.11674e+18	310	29	Study_5_Arm_1
8.11674e+18	400	27	Study_5_Arm_1
8.11674e+18	481	30	Study_5_Arm_1
8.11674e+18	565	34	Study_5_Arm_1
8.11674e+18	644	NOT EVALUABLE	Study_5_Arm_1
8.11674e+18	602	39	Study_5_Arm_1
4.3085e+18	-12	20	Study_5_Arm_1
4.3085e+18	64	21	Study_5_Arm_1
4.3085e+18	127	22	Study_5_Arm_1
4.3085e+18	189	19	Study_5_Arm_1
-1.29552e+18	1	31	Study_5_Arm_1
-1.29552e+18	64	16	Study_5_Arm_1
-1.29552e+18	127	13	Study_5_Arm_1
-1.29552e+18	190	10	Study_5_Arm_1
-1.29552e+18	253	0	Study_5_Arm_1
-1.29552e+18	316	0	Study_5_Arm_1
-1.29552e+18	380	0	Study_5_Arm_1
-1.29552e+18	463	0	Study_5_Arm_1
-1.29552e+18	544	0	Study_5_Arm_1
-1.29552e+18	631	0	Study_5_Arm_1
1.02464e+18	-19	45	Study_5_Arm_1
1.02464e+18	60	47	Study_5_Arm_1
1.02464e+18	133	59	Study_5_Arm_1
8.86065e+18	-15	66	Study_5_Arm_1
8.86065e+18	64	52	Study_5_Arm_1
8.86065e+18	127	52	Study_5_Arm_1
8.86065e+18	189	52	Study_5_Arm_1
7.49969e+18	-27	69	Study_5_Arm_1
7.49969e+18	63	97	Study_5_Arm_1
7.49969e+18	126	117	Study_5_Arm_1
9.87192e+17	-13	20	Study_5_Arm_1
9.87192e+17	65	51	Study_5_Arm_1
9.87192e+17	107	56	Study_5_Arm_1
3.43171e+18	-28	28	Study_5_Arm_1
3.43171e+18	62	48	Study_5_Arm_1
3.43171e+18	127	44	Study_5_Arm_1
3.43171e+18	203	38	Study_5_Arm_1
3.43171e+18	267	35	Study_5_Arm_1
3.43171e+18	330	31	Study_5_Arm_1
3.43171e+18	393	35	Study_5_Arm_1
3.43171e+18	477	51	Study_5_Arm_1
3.43171e+18	560	50	Study_5_Arm_1
3.43171e+18	645	NOT EVALUABLE	Study_5_Arm_1
3.43171e+18	691	NOT EVALUABLE	Study_5_Arm_1
-1.95803e+18	-3	22	Study_5_Arm_1
-1.95803e+18	60	0	Study_5_Arm_1
-1.95803e+18	125	0	Study_5_Arm_1
-1.95803e+18	186	0	Study_5_Arm_1
-1.95803e+18	250	0	Study_5_Arm_1
-1.95803e+18	313	0	Study_5_Arm_1
-1.95803e+18	396	0	Study_5_Arm_1
-1.95803e+18	480	0	Study_5_Arm_1
-1.95803e+18	560	0	Study_5_Arm_1
6.70393e+18	-11	89	Study_5_Arm_1
6.70393e+18	60	84	Study_5_Arm_1
6.70393e+18	122	60	Study_5_Arm_1
6.70393e+18	186	60	Study_5_Arm_1
6.70393e+18	249	96	Study_5_Arm_1
6.70393e+18	310	88	Study_5_Arm_1
6.70393e+18	382	81	Study_5_Arm_1
6.70393e+18	465	99	Study_5_Arm_1
6.70393e+18	547	102	Study_5_Arm_1
6.70393e+18	638	117	Study_5_Arm_1
6.70393e+18	15	NOT EVALUABLE	Study_5_Arm_1
6.70393e+18	596	108	Study_5_Arm_1
7.74599e+18	-1	28	Study_5_Arm_1
7.74599e+18	50	47	Study_5_Arm_1
7.74599e+18	84	70	Study_5_Arm_1
-4.12213e+18	-29	26	Study_5_Arm_1
-4.12213e+18	59	77	Study_5_Arm_1
-4.12213e+18	125	110	Study_5_Arm_1
8.73778e+18	-14	71	Study_5_Arm_1
8.73778e+18	64	80	Study_5_Arm_1
8.73778e+18	124	86	Study_5_Arm_1
2.19234e+18	-7	25	Study_5_Arm_1
2.19234e+18	57	28	Study_5_Arm_1
2.19234e+18	120	41	Study_5_Arm_1
2.19234e+18	183	50	Study_5_Arm_1
7.55738e+18	-19	11	Study_5_Arm_1
7.55738e+18	65	15.2	Study_5_Arm_1
7.55738e+18	130	19.77	Study_5_Arm_1
7.55738e+18	192	18.3	Study_5_Arm_1
7.55738e+18	253	19	Study_5_Arm_1
7.55738e+18	310	23.96	Study_5_Arm_1
4.49031e+18	-9	10	Study_5_Arm_1
4.49031e+18	57	10	Study_5_Arm_1
4.49031e+18	125	8	Study_5_Arm_1
4.49031e+18	188	11	Study_5_Arm_1
4.49031e+18	251	12	Study_5_Arm_1
4.49031e+18	313	11	Study_5_Arm_1
4.49031e+18	377	10	Study_5_Arm_1
4.49031e+18	481	10	Study_5_Arm_1
4.49031e+18	563	10	Study_5_Arm_1
-3.73949e+18	-3	88	Study_5_Arm_1
-3.73949e+18	189	0	Study_5_Arm_1
-3.73949e+18	251	0	Study_5_Arm_1
-3.73949e+18	316	0	Study_5_Arm_1
-3.73949e+18	401	0	Study_5_Arm_1
-3.73949e+18	482	0	Study_5_Arm_1
-3.73949e+18	569	0	Study_5_Arm_1
-3.73949e+18	653	0	Study_5_Arm_1
